# Supplementary material for: [2,7-Dieth­oxy-8-(4-fluoro­benzo­yl)naphthalen-1-yl](4-fluoro­phen­yl)methanone
Source: Acta Crystallogr Sect E Struct Rep Online. 2013 Apr 5;69(Pt 5):o637. doi: 10.1107/S1600536813008295 (PMC3647838; doi:10.1107/S1600536813008295)
Supplement: Supplementary file 1 [file e-69-0o637-sup1.cif]

##############################################################################
#                                                                            #
# This CIF contains the data in a paper accepted for publication in          #
# Acta Crystallographica Section E. It conforms to the requirements of       #
# Notes for Authors for Acta Crystallographica Section E, and has been       #
# peer reviewed under the auspices of the IUCr Commission on Journals.       #
#                                                                            #
# Full details of the Crystallographic Information File format               #
# are given in the paper "The Crystallographic Information File (CIF):       #
# a New Standard Archive File for Crystallography" by S. R. Hall, F. H.      #
# Allen and I. D. Brown [Acta Cryst. (1991), A47, 655-685].                  #
#                                                                            #
# The current version of the core CIF dictionary is obtainable from          #
# ftp://ftp.iucr.org/pub/cif_core.dic.                                       #
#                                                                            #
# Software is freely available for graphical display of the structure(s)     #
# in this CIF. For information consult the CIF software page                 #
# http://www.iucr.org/resources/cif/software.                                #
#                                                                            #
# This file may be used for bona fide research purposes within the           #
# scientific community so long as proper attribution is given to the journal # 
# article from which it was obtained.                                        #
#                                                                            #
##############################################################################
data_I
_audit_creation_method     SHELXL-97
_chemical_name_systematic
;
[2,7-Diethoxy-8-(4-fluorobenzoyl)naphthalen-1-yl](4-fluorophenyl)methanone
;
_chemical_name_common     1,8-bis(4-fluorobenzoyl)-2,7-diethoxynaphthalene
_chemical_formula_moiety     'C28 H22 F2 O4'
_chemical_formula_sum     'C28 H22 F2 O4'
_chemical_formula_iupac     'C28 H22 F2 O4'
_chemical_formula_weight     460.46
_chemical_melting_point     ?
_symmetry_cell_setting     monoclinic
_symmetry_space_group_name_H-M     'P 21/n'
_symmetry_space_group_name_Hall     '-P 2yn'
loop_
    _symmetry_equiv_pos_site_id
    _symmetry_equiv_pos_as_xyz
    1 '+X,+Y,+Z'
    2 '1/2-X,1/2+Y,1/2-Z'
    3 '-X,-Y,-Z'
    4 '1/2+X,1/2-Y,1/2+Z'
_cell_length_a     7.8592(18)
_cell_length_b     21.243(5)
_cell_length_c     13.941(3)
_cell_angle_alpha     90.00
_cell_angle_beta     105.141(3)
_cell_angle_gamma     90.00
_cell_volume     2246.6(9)
_cell_formula_units_Z     4
_cell_measurement_reflns_used     7582
_cell_measurement_theta_min     1.79
_cell_measurement_theta_max     31.28
_cell_measurement_temperature     173(2)
_exptl_crystal_description     block
_exptl_crystal_colour     colorless
_exptl_crystal_size_max     0.20
_exptl_crystal_size_mid     0.20
_exptl_crystal_size_min     0.20
_exptl_crystal_density_diffrn     1.361
_exptl_crystal_density_meas     ?
_exptl_crystal_density_method     'not measured'
_exptl_crystal_F_000     960
_exptl_absorpt_coefficient_mu     0.101
_exptl_absorpt_correction_type     numerical
_exptl_absorpt_process_details
;
(NUMABS; Higashi, 1999)
;
_exptl_absorpt_correction_T_min     0.9800
_exptl_absorpt_correction_T_max     0.9800
_diffrn_ambient_temperature     173(2)
_diffrn_radiation_type     'Mo K\a'
_diffrn_radiation_wavelength     0.71070
_diffrn_radiation_source     'fine-focus sealed tube'
_diffrn_radiation_monochromator     graphite
_diffrn_measurement_device_type     'Rigaku Saturn70'
_diffrn_measurement_method     \w
_diffrn_detector_area_resol_mean     7.314
_diffrn_reflns_number     14368
_diffrn_reflns_av_R_equivalents     0.0306
_diffrn_reflns_av_sigmaI/netI     0.0225
_diffrn_reflns_theta_min     2.88
_diffrn_reflns_theta_max     25.00
_diffrn_reflns_theta_full     25.00
_diffrn_measured_fraction_theta_max     0.969
_diffrn_measured_fraction_theta_full     0.969
_diffrn_reflns_limit_h_min     -9
_diffrn_reflns_limit_h_max     9
_diffrn_reflns_limit_k_min     -25
_diffrn_reflns_limit_k_max     24
_diffrn_reflns_limit_l_min     -14
_diffrn_reflns_limit_l_max     16
_diffrn_standards_interval_count     .
_diffrn_standards_interval_time     ?
_diffrn_standards_decay_%     ?
_refine_special_details
;
Refinement of <i>F</i>^2^ against ALL reflections. The weighted <i>R</i>-factor
<i>wR</i> and goodness of fit <i>S</i> are based on <i>F</i>^2^, conventional
<i>R</i>-factors <i>R</i> are based on <i>F</i>, with <i>F</i> set to zero for
negative <i>F</i>^2^. The threshold expression of <i>F</i>^2^ >
\s(<i>F</i>^2^) is used only for calculating <i>R</i>-factors(gt) <i>etc</i>.
and is not relevant to the choice of reflections for refinement.
<i>R</i>-factors based on <i>F</i>^2^ are statistically about twice as large
as those based on <i>F</i>, and <i>R</i>- factors based on ALL data will be
even larger.
;
_reflns_number_total     3836
_reflns_number_gt     3439
_reflns_threshold_expression     I>2sigma(I)
_refine_ls_structure_factor_coef     Fsqd
_refine_ls_matrix_type     full
_refine_ls_R_factor_all     0.0411
_refine_ls_R_factor_gt     0.0364
_refine_ls_wR_factor_gt     0.1022
_refine_ls_wR_factor_ref     0.1078
_refine_ls_goodness_of_fit_ref     1.000
_refine_ls_restrained_S_all     1.000
_refine_ls_number_reflns     3836
_refine_ls_number_parameters     309
_refine_ls_number_restraints     0
_refine_ls_hydrogen_treatment     constr
_refine_ls_weighting_scheme     calc
_refine_ls_weighting_details
         'calc w=1/[\s^2^(Fo^2^)+(0.0756P)^2^+0.3064P] where P=(Fo^2^+2Fc^2^)/3'
_atom_sites_solution_hydrogens     geom
_atom_sites_solution_primary     direct
_atom_sites_solution_secondary     difmap
_refine_ls_shift/su_max     0.000
_refine_ls_shift/su_mean     0.000
_refine_diff_density_max     0.201
_refine_diff_density_min     -0.182
_refine_ls_extinction_method     none
_refine_ls_extinction_coef     ?
loop_
    _atom_type_symbol
    _atom_type_description
    _atom_type_scat_dispersion_real
    _atom_type_scat_dispersion_imag
    _atom_type_scat_source
    'C' 'C' 0.0033 0.0016
                         'International Tables Vol C Tables 4.2.6.8 and 6.1.1.4'
    'H' 'H' 0.0000 0.0000
                         'International Tables Vol C Tables 4.2.6.8 and 6.1.1.4'
    'F' 'F' 0.0171 0.0103
                         'International Tables Vol C Tables 4.2.6.8 and 6.1.1.4'
    'O' 'O' 0.0106 0.0060
                         'International Tables Vol C Tables 4.2.6.8 and 6.1.1.4'
_computing_data_collection     'CrystalClear (Rigaku/MSC, 2006)'
_computing_cell_refinement     'CrystalClear (Rigaku/MSC, 2006)'
_computing_data_reduction     'CrystalClear (Rigaku/MSC, 2006)'
_computing_structure_solution     'Il Milione (Burla <i>et al.</i>, 2007)'
_computing_structure_refinement     'SHELXL97 (Sheldrick, 2008)'
_computing_molecular_graphics     'ORTEPIII (Burnett & Johnson, 1996)'
_computing_publication_material     'SHELXL97 (Sheldrick, 2008)'
loop_
    _atom_site_type_symbol
    _atom_site_label
    _atom_site_fract_x
    _atom_site_fract_y
    _atom_site_fract_z
    _atom_site_U_iso_or_equiv
    _atom_site_adp_type
    _atom_site_calc_flag
    _atom_site_refinement_flags
    _atom_site_occupancy
    _atom_site_symmetry_multiplicity
    _atom_site_disorder_assembly
    _atom_site_disorder_group
    F F1 -0.20117(11) 0.21137(4) 0.11577(9) 0.0549(3) Uani d . 1 1 . .
    F F2 1.12357(11) 0.23089(4) 0.40563(7) 0.0453(2) Uani d . 1 1 . .
    O O1 0.52489(11) 0.33949(4) 0.12884(7) 0.0287(2) Uani d . 1 1 . .
    O O2 0.39925(11) 0.37322(4) 0.32983(7) 0.0300(2) Uani d . 1 1 . .
    O O3 0.19889(11) 0.41165(4) -0.05336(6) 0.0281(2) Uani d . 1 1 . .
    O O4 0.71334(12) 0.48080(4) 0.44235(7) 0.0332(2) Uani d . 1 1 . .
    C C1 0.36340(14) 0.43375(6) 0.10775(9) 0.0207(3) Uani d . 1 1 . .
    C C2 0.27492(15) 0.45634(6) 0.01510(9) 0.0235(3) Uani d . 1 1 . .
    C C3 0.27392(16) 0.52098(6) -0.00825(9) 0.0261(3) Uani d . 1 1 . .
    H H3 0.2124 0.5357 -0.0723 0.031 Uiso calc R 1 1 . .
    C C4 0.36247(16) 0.56209(6) 0.06242(10) 0.0269(3) Uani d . 1 1 . .
    H H4 0.3626 0.6056 0.0467 0.032 Uiso calc R 1 1 . .
    C C5 0.54467(17) 0.58524(6) 0.23023(10) 0.0279(3) Uani d . 1 1 . .
    H H5 0.5434 0.6286 0.2131 0.033 Uiso calc R 1 1 . .
    C C6 0.63394(17) 0.56678(6) 0.32334(10) 0.0287(3) Uani d . 1 1 . .
    H H6 0.6949 0.5968 0.3704 0.034 Uiso calc R 1 1 . .
    C C7 0.63480(16) 0.50247(6) 0.34901(9) 0.0257(3) Uani d . 1 1 . .
    C C8 0.55115(15) 0.45756(5) 0.28119(9) 0.0216(3) Uani d . 1 1 . .
    C C9 0.45706(14) 0.47612(5) 0.18297(9) 0.0208(3) Uani d . 1 1 . .
    C C10 0.45389(15) 0.54162(6) 0.15839(9) 0.0240(3) Uani d . 1 1 . .
    C C11 0.37995(15) 0.36319(5) 0.11976(8) 0.0210(3) Uani d . 1 1 . .
    C C12 0.22361(15) 0.32380(5) 0.11927(9) 0.0220(3) Uani d . 1 1 . .
    C C13 0.24445(17) 0.25880(6) 0.12850(11) 0.0324(3) Uani d . 1 1 . .
    H H13 0.3575 0.2406 0.1358 0.039 Uiso calc R 1 1 . .
    C C14 0.10147(19) 0.22059(7) 0.12717(13) 0.0412(4) Uani d . 1 1 . .
    H H14 0.1145 0.1762 0.1331 0.049 Uiso calc R 1 1 . .
    C C15 -0.06047(17) 0.24858(7) 0.11706(11) 0.0346(3) Uani d . 1 1 . .
    C C16 -0.08619(16) 0.31241(6) 0.10869(10) 0.0305(3) Uani d . 1 1 . .
    H H16 -0.1995 0.3303 0.1021 0.037 Uiso calc R 1 1 . .
    C C17 0.05794(16) 0.34984(6) 0.11013(9) 0.0260(3) Uani d . 1 1 . .
    H H17 0.0437 0.3942 0.1048 0.031 Uiso calc R 1 1 . .
    C C18 0.54065(15) 0.39165(6) 0.32057(8) 0.0223(3) Uani d . 1 1 . .
    C C19 0.70005(15) 0.35089(6) 0.34630(8) 0.0224(3) Uani d . 1 1 . .
    C C20 0.68344(17) 0.28956(6) 0.37819(10) 0.0307(3) Uani d . 1 1 . .
    H H20 0.5731 0.2755 0.3859 0.037 Uiso calc R 1 1 . .
    C C21 0.82595(19) 0.24894(6) 0.39870(11) 0.0354(3) Uani d . 1 1 . .
    H H21 0.8148 0.2070 0.4199 0.042 Uiso calc R 1 1 . .
    C C22 0.98441(17) 0.27100(6) 0.38757(10) 0.0306(3) Uani d . 1 1 . .
    C C23 1.00746(17) 0.33129(6) 0.35714(10) 0.0312(3) Uani d . 1 1 . .
    H H23 1.1189 0.3452 0.3508 0.037 Uiso calc R 1 1 . .
    C C24 0.86278(16) 0.37107(6) 0.33609(9) 0.0274(3) Uani d . 1 1 . .
    H H24 0.8749 0.4128 0.3143 0.033 Uiso calc R 1 1 . .
    C C25 0.06420(17) 0.43112(7) -0.13949(10) 0.0302(3) Uani d . 1 1 . .
    H H25A 0.1171 0.4542 -0.1863 0.036 Uiso calc R 1 1 . .
    H H25B -0.0216 0.4591 -0.1199 0.036 Uiso calc R 1 1 . .
    C C26 -0.0255(2) 0.37232(7) -0.18738(12) 0.0454(4) Uani d . 1 1 . .
    H H26A -0.0673 0.3479 -0.1384 0.055 Uiso calc R 1 1 . .
    H H26B 0.0582 0.3470 -0.2121 0.055 Uiso calc R 1 1 . .
    H H26C -0.1259 0.3837 -0.2429 0.055 Uiso calc R 1 1 . .
    C C27 0.76537(19) 0.52558(7) 0.52180(10) 0.0344(3) Uani d . 1 1 . .
    H H27A 0.6655 0.5536 0.5234 0.041 Uiso calc R 1 1 . .
    H H27B 0.8641 0.5518 0.5127 0.041 Uiso calc R 1 1 . .
    C C28 0.82134(19) 0.48859(8) 0.61620(10) 0.0383(3) Uani d . 1 1 . .
    H H28A 0.8508 0.5175 0.6729 0.046 Uiso calc R 1 1 . .
    H H28B 0.9250 0.4632 0.6154 0.046 Uiso calc R 1 1 . .
    H H28C 0.7249 0.4609 0.6221 0.046 Uiso calc R 1 1 . .
loop_
    _atom_site_aniso_label
    _atom_site_aniso_U_11
    _atom_site_aniso_U_22
    _atom_site_aniso_U_33
    _atom_site_aniso_U_12
    _atom_site_aniso_U_13
    _atom_site_aniso_U_23
    F1 0.0318(5) 0.0366(5) 0.0949(8) -0.0117(4) 0.0141(5) 0.0159(5)
    F2 0.0370(5) 0.0385(5) 0.0562(6) 0.0174(4) 0.0046(4) 0.0041(4)
    O1 0.0185(4) 0.0284(5) 0.0384(5) 0.0045(3) 0.0059(4) -0.0015(4)
    O2 0.0231(5) 0.0318(5) 0.0367(5) -0.0034(4) 0.0105(4) 0.0029(4)
    O3 0.0288(5) 0.0281(5) 0.0231(5) 0.0021(4) -0.0008(4) 0.0001(3)
    O4 0.0414(5) 0.0268(5) 0.0251(5) 0.0018(4) -0.0025(4) -0.0040(4)
    C1 0.0162(5) 0.0229(6) 0.0242(6) 0.0004(4) 0.0073(5) 0.0013(5)
    C2 0.0178(6) 0.0274(6) 0.0256(6) 0.0010(5) 0.0062(5) -0.0011(5)
    C3 0.0242(6) 0.0279(6) 0.0262(6) 0.0053(5) 0.0067(5) 0.0060(5)
    C4 0.0260(6) 0.0229(6) 0.0331(7) 0.0032(5) 0.0102(5) 0.0063(5)
    C5 0.0291(6) 0.0192(6) 0.0365(7) 0.0005(5) 0.0104(5) -0.0005(5)
    C6 0.0283(6) 0.0227(6) 0.0341(7) -0.0019(5) 0.0062(5) -0.0064(5)
    C7 0.0231(6) 0.0259(6) 0.0272(7) 0.0022(5) 0.0048(5) -0.0014(5)
    C8 0.0181(5) 0.0210(6) 0.0260(6) 0.0017(5) 0.0062(5) -0.0006(5)
    C9 0.0162(5) 0.0217(6) 0.0258(6) 0.0011(4) 0.0078(5) -0.0002(5)
    C10 0.0211(6) 0.0222(6) 0.0303(7) 0.0016(5) 0.0094(5) 0.0016(5)
    C11 0.0190(6) 0.0232(6) 0.0198(6) 0.0016(5) 0.0035(4) -0.0014(5)
    C12 0.0216(6) 0.0218(6) 0.0207(6) 0.0009(5) 0.0024(4) 0.0004(4)
    C13 0.0253(6) 0.0258(7) 0.0447(8) 0.0046(5) 0.0066(6) 0.0056(6)
    C14 0.0355(8) 0.0223(7) 0.0637(10) -0.0003(6) 0.0094(7) 0.0088(6)
    C15 0.0265(7) 0.0309(7) 0.0440(8) -0.0084(6) 0.0052(6) 0.0077(6)
    C16 0.0207(6) 0.0326(7) 0.0369(7) 0.0014(5) 0.0054(5) 0.0052(6)
    C17 0.0229(6) 0.0222(6) 0.0324(7) 0.0018(5) 0.0065(5) 0.0021(5)
    C18 0.0229(6) 0.0244(6) 0.0190(6) -0.0019(5) 0.0044(5) -0.0019(5)
    C19 0.0235(6) 0.0226(6) 0.0198(6) -0.0005(5) 0.0034(5) -0.0001(5)
    C20 0.0293(7) 0.0288(7) 0.0347(7) -0.0012(5) 0.0092(5) 0.0063(5)
    C21 0.0410(8) 0.0244(6) 0.0394(8) 0.0032(6) 0.0082(6) 0.0084(6)
    C22 0.0302(7) 0.0292(7) 0.0284(7) 0.0100(5) 0.0006(5) 0.0004(5)
    C23 0.0221(6) 0.0328(7) 0.0374(7) -0.0005(5) 0.0057(5) -0.0011(6)
    C24 0.0255(6) 0.0225(6) 0.0333(7) -0.0015(5) 0.0059(5) 0.0020(5)
    C25 0.0260(6) 0.0348(7) 0.0259(7) 0.0028(5) -0.0003(5) 0.0029(5)
    C26 0.0436(8) 0.0419(9) 0.0395(8) -0.0017(7) -0.0094(7) -0.0002(7)
    C27 0.0387(7) 0.0339(7) 0.0285(7) -0.0037(6) 0.0049(6) -0.0085(6)
    C28 0.0374(8) 0.0470(9) 0.0280(7) -0.0011(6) 0.0041(6) -0.0037(6)
_geom_special_details
;
All e.s.d.'s (except the e.s.d. in the dihedral angle between two l.s. planes)
are estimated using the full covariance matrix. The cell e.s.d.'s are taken
into account individually in the estimation of e.s.d.'s in distances, angles
and torsion angles; correlations between e.s.d.'s in cell parameters are only
used when they are defined by crystal symmetry. An approximate (isotropic)
treatment of cell e.s.d.'s is used for estimating e.s.d.'s involving l.s.
planes.
;
loop_
    _geom_bond_atom_site_label_1
    _geom_bond_atom_site_label_2
    _geom_bond_site_symmetry_2
    _geom_bond_distance
    _geom_bond_publ_flag
    F1 C15 . 1.3555(15) ?
    F2 C22 . 1.3571(15) ?
    O1 C11 . 1.2213(14) ?
    O2 C18 . 1.2165(15) ?
    O3 C2 . 1.3680(15) ?
    O3 C25 . 1.4385(15) ?
    O4 C7 . 1.3662(16) ?
    O4 C27 . 1.4360(16) ?
    C1 C2 . 1.3831(17) ?
    C1 C9 . 1.4313(17) ?
    C1 C11 . 1.5100(16) ?
    C2 C3 . 1.4107(17) ?
    C3 C4 . 1.3636(19) ?
    C3 H3 . 0.9500 ?
    C4 C10 . 1.4118(18) ?
    C4 H4 . 0.9500 ?
    C5 C6 . 1.3619(19) ?
    C5 C10 . 1.4132(18) ?
    C5 H5 . 0.9500 ?
    C6 C7 . 1.4118(18) ?
    C6 H6 . 0.9500 ?
    C7 C8 . 1.3826(17) ?
    C8 C9 . 1.4311(17) ?
    C8 C18 . 1.5140(16) ?
    C9 C10 . 1.4316(17) ?
    C11 C12 . 1.4851(16) ?
    C12 C17 . 1.3896(17) ?
    C12 C13 . 1.3925(18) ?
    C13 C14 . 1.3823(19) ?
    C13 H13 . 0.9500 ?
    C14 C15 . 1.378(2) ?
    C14 H14 . 0.9500 ?
    C15 C16 . 1.371(2) ?
    C16 C17 . 1.3799(18) ?
    C16 H16 . 0.9500 ?
    C17 H17 . 0.9500 ?
    C18 C19 . 1.4876(16) ?
    C19 C24 . 1.3909(17) ?
    C19 C20 . 1.3936(18) ?
    C20 C21 . 1.3833(19) ?
    C20 H20 . 0.9500 ?
    C21 C22 . 1.377(2) ?
    C21 H21 . 0.9500 ?
    C22 C23 . 1.3760(19) ?
    C23 C24 . 1.3852(18) ?
    C23 H23 . 0.9500 ?
    C24 H24 . 0.9500 ?
    C25 C26 . 1.502(2) ?
    C25 H25A . 0.9900 ?
    C25 H25B . 0.9900 ?
    C26 H26A . 0.9800 ?
    C26 H26B . 0.9800 ?
    C26 H26C . 0.9800 ?
    C27 C28 . 1.497(2) ?
    C27 H27A . 0.9900 ?
    C27 H27B . 0.9900 ?
    C28 H28A . 0.9800 ?
    C28 H28B . 0.9800 ?
    C28 H28C . 0.9800 ?
loop_
    _geom_angle_atom_site_label_1
    _geom_angle_atom_site_label_2
    _geom_angle_atom_site_label_3
    _geom_angle_site_symmetry_1
    _geom_angle_site_symmetry_3
    _geom_angle
    _geom_angle_publ_flag
    C2 O3 C25 . . 118.36(10) ?
    C7 O4 C27 . . 118.57(10) ?
    C2 C1 C9 . . 120.19(11) ?
    C2 C1 C11 . . 117.11(10) ?
    C9 C1 C11 . . 122.02(10) ?
    O3 C2 C1 . . 115.60(11) ?
    O3 C2 C3 . . 122.64(11) ?
    C1 C2 C3 . . 121.63(11) ?
    C4 C3 C2 . . 119.05(11) ?
    C4 C3 H3 . . 120.5 ?
    C2 C3 H3 . . 120.5 ?
    C3 C4 C10 . . 121.66(12) ?
    C3 C4 H4 . . 119.2 ?
    C10 C4 H4 . . 119.2 ?
    C6 C5 C10 . . 121.71(12) ?
    C6 C5 H5 . . 119.1 ?
    C10 C5 H5 . . 119.1 ?
    C5 C6 C7 . . 119.17(12) ?
    C5 C6 H6 . . 120.4 ?
    C7 C6 H6 . . 120.4 ?
    O4 C7 C8 . . 115.77(11) ?
    O4 C7 C6 . . 122.58(11) ?
    C8 C7 C6 . . 121.62(12) ?
    C7 C8 C9 . . 119.92(11) ?
    C7 C8 C18 . . 116.83(11) ?
    C9 C8 C18 . . 122.57(10) ?
    C8 C9 C1 . . 124.47(11) ?
    C8 C9 C10 . . 117.98(11) ?
    C1 C9 C10 . . 117.54(11) ?
    C4 C10 C5 . . 120.50(11) ?
    C4 C10 C9 . . 119.92(11) ?
    C5 C10 C9 . . 119.57(11) ?
    O1 C11 C12 . . 121.09(11) ?
    O1 C11 C1 . . 118.14(10) ?
    C12 C11 C1 . . 120.77(9) ?
    C17 C12 C13 . . 119.21(11) ?
    C17 C12 C11 . . 122.03(11) ?
    C13 C12 C11 . . 118.76(11) ?
    C14 C13 C12 . . 120.36(12) ?
    C14 C13 H13 . . 119.8 ?
    C12 C13 H13 . . 119.8 ?
    C15 C14 C13 . . 118.29(13) ?
    C15 C14 H14 . . 120.9 ?
    C13 C14 H14 . . 120.9 ?
    F1 C15 C16 . . 118.28(12) ?
    F1 C15 C14 . . 118.57(12) ?
    C16 C15 C14 . . 123.15(12) ?
    C15 C16 C17 . . 117.80(12) ?
    C15 C16 H16 . . 121.1 ?
    C17 C16 H16 . . 121.1 ?
    C16 C17 C12 . . 121.19(12) ?
    C16 C17 H17 . . 119.4 ?
    C12 C17 H17 . . 119.4 ?
    O2 C18 C19 . . 121.48(11) ?
    O2 C18 C8 . . 118.29(11) ?
    C19 C18 C8 . . 120.23(10) ?
    C24 C19 C20 . . 119.08(11) ?
    C24 C19 C18 . . 122.33(11) ?
    C20 C19 C18 . . 118.55(11) ?
    C21 C20 C19 . . 120.72(12) ?
    C21 C20 H20 . . 119.6 ?
    C19 C20 H20 . . 119.6 ?
    C22 C21 C20 . . 118.15(12) ?
    C22 C21 H21 . . 120.9 ?
    C20 C21 H21 . . 120.9 ?
    F2 C22 C23 . . 118.49(12) ?
    F2 C22 C21 . . 118.31(12) ?
    C23 C22 C21 . . 123.19(12) ?
    C22 C23 C24 . . 117.79(12) ?
    C22 C23 H23 . . 121.1 ?
    C24 C23 H23 . . 121.1 ?
    C23 C24 C19 . . 121.07(12) ?
    C23 C24 H24 . . 119.5 ?
    C19 C24 H24 . . 119.5 ?
    O3 C25 C26 . . 106.83(11) ?
    O3 C25 H25A . . 110.4 ?
    C26 C25 H25A . . 110.4 ?
    O3 C25 H25B . . 110.4 ?
    C26 C25 H25B . . 110.4 ?
    H25A C25 H25B . . 108.6 ?
    C25 C26 H26A . . 109.5 ?
    C25 C26 H26B . . 109.5 ?
    H26A C26 H26B . . 109.5 ?
    C25 C26 H26C . . 109.5 ?
    H26A C26 H26C . . 109.5 ?
    H26B C26 H26C . . 109.5 ?
    O4 C27 C28 . . 106.82(12) ?
    O4 C27 H27A . . 110.4 ?
    C28 C27 H27A . . 110.4 ?
    O4 C27 H27B . . 110.4 ?
    C28 C27 H27B . . 110.4 ?
    H27A C27 H27B . . 108.6 ?
    C27 C28 H28A . . 109.5 ?
    C27 C28 H28B . . 109.5 ?
    H28A C28 H28B . . 109.5 ?
    C27 C28 H28C . . 109.5 ?
    H28A C28 H28C . . 109.5 ?
    H28B C28 H28C . . 109.5 ?
loop_
    _geom_torsion_atom_site_label_1
    _geom_torsion_atom_site_label_2
    _geom_torsion_atom_site_label_3
    _geom_torsion_atom_site_label_4
    _geom_torsion_site_symmetry_1
    _geom_torsion_site_symmetry_2
    _geom_torsion_site_symmetry_3
    _geom_torsion_site_symmetry_4
    _geom_torsion
    _geom_torsion_publ_flag
    C25 O3 C2 C1 . . . . 162.02(10) ?
    C25 O3 C2 C3 . . . . -21.99(16) ?
    C9 C1 C2 O3 . . . . 176.08(9) ?
    C11 C1 C2 O3 . . . . 5.37(15) ?
    C9 C1 C2 C3 . . . . 0.05(17) ?
    C11 C1 C2 C3 . . . . -170.66(10) ?
    O3 C2 C3 C4 . . . . -175.76(11) ?
    C1 C2 C3 C4 . . . . -0.01(18) ?
    C2 C3 C4 C10 . . . . -0.45(18) ?
    C10 C5 C6 C7 . . . . -0.46(18) ?
    C27 O4 C7 C8 . . . . -165.39(11) ?
    C27 O4 C7 C6 . . . . 12.87(17) ?
    C5 C6 C7 O4 . . . . -176.44(11) ?
    C5 C6 C7 C8 . . . . 1.72(19) ?
    O4 C7 C8 C9 . . . . 176.68(10) ?
    C6 C7 C8 C9 . . . . -1.59(18) ?
    O4 C7 C8 C18 . . . . 5.96(16) ?
    C6 C7 C8 C18 . . . . -172.32(11) ?
    C7 C8 C9 C1 . . . . -178.81(11) ?
    C18 C8 C9 C1 . . . . -8.64(17) ?
    C7 C8 C9 C10 . . . . 0.23(16) ?
    C18 C8 C9 C10 . . . . 170.41(10) ?
    C2 C1 C9 C8 . . . . 179.41(11) ?
    C11 C1 C9 C8 . . . . -10.35(17) ?
    C2 C1 C9 C10 . . . . 0.36(16) ?
    C11 C1 C9 C10 . . . . 170.60(10) ?
    C3 C4 C10 C5 . . . . 179.97(11) ?
    C3 C4 C10 C9 . . . . 0.86(18) ?
    C6 C5 C10 C4 . . . . -179.98(12) ?
    C6 C5 C10 C9 . . . . -0.87(18) ?
    C8 C9 C10 C4 . . . . -179.91(10) ?
    C1 C9 C10 C4 . . . . -0.80(16) ?
    C8 C9 C10 C5 . . . . 0.97(16) ?
    C1 C9 C10 C5 . . . . -179.92(10) ?
    C2 C1 C11 O1 . . . . 108.79(12) ?
    C9 C1 C11 O1 . . . . -61.74(15) ?
    C2 C1 C11 C12 . . . . -70.49(14) ?
    C9 C1 C11 C12 . . . . 118.99(12) ?
    O1 C11 C12 C17 . . . . 179.27(11) ?
    C1 C11 C12 C17 . . . . -1.48(17) ?
    O1 C11 C12 C13 . . . . -0.57(17) ?
    C1 C11 C12 C13 . . . . 178.68(11) ?
    C17 C12 C13 C14 . . . . 0.9(2) ?
    C11 C12 C13 C14 . . . . -179.24(13) ?
    C12 C13 C14 C15 . . . . -0.3(2) ?
    C13 C14 C15 F1 . . . . -179.95(13) ?
    C13 C14 C15 C16 . . . . -0.3(2) ?
    F1 C15 C16 C17 . . . . 179.97(12) ?
    C14 C15 C16 C17 . . . . 0.3(2) ?
    C15 C16 C17 C12 . . . . 0.31(19) ?
    C13 C12 C17 C16 . . . . -0.90(19) ?
    C11 C12 C17 C16 . . . . 179.25(11) ?
    C7 C8 C18 O2 . . . . 106.26(13) ?
    C9 C8 C18 O2 . . . . -64.20(15) ?
    C7 C8 C18 C19 . . . . -74.15(14) ?
    C9 C8 C18 C19 . . . . 115.39(12) ?
    O2 C18 C19 C24 . . . . 179.91(11) ?
    C8 C18 C19 C24 . . . . 0.33(17) ?
    O2 C18 C19 C20 . . . . 2.35(18) ?
    C8 C18 C19 C20 . . . . -177.23(11) ?
    C24 C19 C20 C21 . . . . -0.56(19) ?
    C18 C19 C20 C21 . . . . 177.08(12) ?
    C19 C20 C21 C22 . . . . 0.6(2) ?
    C20 C21 C22 F2 . . . . -178.65(12) ?
    C20 C21 C22 C23 . . . . 0.0(2) ?
    F2 C22 C23 C24 . . . . 178.07(11) ?
    C21 C22 C23 C24 . . . . -0.6(2) ?
    C22 C23 C24 C19 . . . . 0.60(19) ?
    C20 C19 C24 C23 . . . . -0.05(19) ?
    C18 C19 C24 C23 . . . . -177.59(11) ?
    C2 O3 C25 C26 . . . . -166.28(11) ?
    C7 O4 C27 C28 . . . . 171.67(11) ?
loop_
    _geom_hbond_atom_site_label_D
    _geom_hbond_atom_site_label_H
    _geom_hbond_atom_site_label_A
    _geom_hbond_site_symmetry_A
    _geom_hbond_distance_DH
    _geom_hbond_distance_HA
    _geom_hbond_distance_DA
    _geom_hbond_angle_DHA
    _geom_hbond_publ_flag
    C16 H16 O1 1_455 0.95 2.30 3.1939(17) 156 y
    C23 H23 O2 1_655 0.95 2.37 3.3214(18) 176 y
    C6 H6 F1 2_555 0.95 2.44 3.1937(17) 136 y
_iucr_refine_instructions_details
;
TITL 121225_5_18F27OEt_2
CELL  0.71070   7.8592  21.2427  13.9407   90.000  105.141   90.000
ZERR     4.00   0.0018   0.0045   0.0030    0.000    0.003    0.000
LATT   1
SYMM  1/2 - X, 1/2 + Y, 1/2 - Z
SFAC  C    H    F    O
UNIT  112  88   8    16
MERG   2
SHEL 7.406500 0.840830
OMIT    -1   1   7
OMIT     1   3   2
OMIT    -1   3   5
FMAP   2
SIZE     0.20   0.20   0.20
ACTA
HTAB    2.00000
BOND   $H
CONF
LIST   4
WPDB  -2
L.S.  20
TEMP   -99.80
WGHT    0.075600    0.306400
FVAR       1.24116
F1    3   -0.201167    0.211372    0.115772    11.00000    0.03182    0.03662 =
         0.09485    0.01592    0.01409   -0.01172
F2    3    1.123574    0.230894    0.405633    11.00000    0.03701    0.03846 =
         0.05621    0.00412    0.00459    0.01741
O1    4    0.524891    0.339492    0.128842    11.00000    0.01848    0.02835 =
         0.03840   -0.00151    0.00594    0.00455
O2    4    0.399249    0.373224    0.329830    11.00000    0.02309    0.03184 =
         0.03672    0.00291    0.01054   -0.00338
O3    4    0.198893    0.411651   -0.053363    11.00000    0.02880    0.02810 =
         0.02315    0.00010   -0.00083    0.00213
O4    4    0.713341    0.480802    0.442353    11.00000    0.04144    0.02680 =
         0.02510   -0.00401   -0.00252    0.00182
C1    1    0.363404    0.433746    0.107752    11.00000    0.01619    0.02287 =
         0.02421    0.00131    0.00730    0.00040
C2    1    0.274919    0.456342    0.015104    11.00000    0.01775    0.02737 =
         0.02561   -0.00105    0.00618    0.00103
C3    1    0.273918    0.520979   -0.008254    11.00000    0.02417    0.02795 =
         0.02617    0.00597    0.00672    0.00526
AFIX  43
H3    2    0.212434    0.535656   -0.072300    11.00000   -1.20000
AFIX   0
C4    1    0.362469    0.562088    0.062417    11.00000    0.02598    0.02287 =
         0.03314    0.00631    0.01025    0.00324
AFIX  43
H4    2    0.362649    0.605596    0.046675    11.00000   -1.20000
AFIX   0
C5    1    0.544675    0.585237    0.230235    11.00000    0.02907    0.01917 =
         0.03648   -0.00047    0.01045    0.00048
AFIX  43
H5    2    0.543400    0.628558    0.213142    11.00000   -1.20000
AFIX   0
C6    1    0.633944    0.566778    0.323337    11.00000    0.02833    0.02271 =
         0.03406   -0.00642    0.00620   -0.00194
AFIX  43
H6    2    0.694871    0.596799    0.370411    11.00000   -1.20000
AFIX   0
C7    1    0.634801    0.502468    0.349011    11.00000    0.02312    0.02591 =
         0.02720   -0.00144    0.00481    0.00218
C8    1    0.551151    0.457561    0.281185    11.00000    0.01808    0.02101 =
         0.02604   -0.00057    0.00617    0.00167
C9    1    0.457063    0.476123    0.182972    11.00000    0.01621    0.02175 =
         0.02581   -0.00015    0.00779    0.00108
C10   1    0.453890    0.541623    0.158392    11.00000    0.02108    0.02218 =
         0.03030    0.00158    0.00938    0.00158
C11   1    0.379952    0.363188    0.119758    11.00000    0.01905    0.02320 =
         0.01979   -0.00140    0.00348    0.00160
C12   1    0.223612    0.323801    0.119266    11.00000    0.02160    0.02177 =
         0.02073    0.00040    0.00238    0.00090
C13   1    0.244446    0.258800    0.128502    11.00000    0.02528    0.02576 =
         0.04471    0.00558    0.00657    0.00465
AFIX  43
H13   2    0.357537    0.240613    0.135758    11.00000   -1.20000
AFIX   0
C14   1    0.101469    0.220594    0.127168    11.00000    0.03549    0.02231 =
         0.06368    0.00877    0.00943   -0.00026
AFIX  43
H14   2    0.114499    0.176192    0.133067    11.00000   -1.20000
AFIX   0
C15   1   -0.060467    0.248578    0.117062    11.00000    0.02650    0.03095 =
         0.04398    0.00772    0.00518   -0.00843
C16   1   -0.086189    0.312408    0.108688    11.00000    0.02074    0.03263 =
         0.03690    0.00520    0.00545    0.00141
AFIX  43
H16   2   -0.199491    0.330261    0.102110    11.00000   -1.20000
AFIX   0
C17   1    0.057944    0.349844    0.110132    11.00000    0.02290    0.02223 =
         0.03238    0.00205    0.00650    0.00181
AFIX  43
H17   2    0.043655    0.394222    0.104785    11.00000   -1.20000
AFIX   0
C18   1    0.540654    0.391650    0.320569    11.00000    0.02293    0.02438 =
         0.01902   -0.00192    0.00436   -0.00191
C19   1    0.700053    0.350889    0.346295    11.00000    0.02348    0.02263 =
         0.01981   -0.00012    0.00342   -0.00051
C20   1    0.683444    0.289563    0.378192    11.00000    0.02926    0.02877 =
         0.03471    0.00631    0.00924   -0.00121
AFIX  43
H20   2    0.573051    0.275503    0.385933    11.00000   -1.20000
AFIX   0
C21   1    0.825948    0.248941    0.398702    11.00000    0.04103    0.02443 =
         0.03939    0.00838    0.00824    0.00324
AFIX  43
H21   2    0.814789    0.206991    0.419877    11.00000   -1.20000
AFIX   0
C22   1    0.984409    0.271002    0.387573    11.00000    0.03023    0.02917 =
         0.02839    0.00035    0.00064    0.01001
C23   1    1.007458    0.331294    0.357143    11.00000    0.02207    0.03284 =
         0.03738   -0.00106    0.00570   -0.00047
AFIX  43
H23   2    1.118897    0.345179    0.350783    11.00000   -1.20000
AFIX   0
C24   1    0.862777    0.371072    0.336091    11.00000    0.02545    0.02253 =
         0.03326    0.00204    0.00587   -0.00145
AFIX  43
H24   2    0.874890    0.412816    0.314329    11.00000   -1.20000
AFIX   0
C25   1    0.064197    0.431115   -0.139490    11.00000    0.02602    0.03483 =
         0.02592    0.00294   -0.00029    0.00277
AFIX  23
H25A  2    0.117125    0.454179   -0.186271    11.00000   -1.20000
H25B  2   -0.021625    0.459113   -0.119850    11.00000   -1.20000
AFIX   0
C26   1   -0.025501    0.372317   -0.187377    11.00000    0.04364    0.04189 =
         0.03947   -0.00017   -0.00937   -0.00166
AFIX 137
H26A  2   -0.067339    0.347947   -0.138362    11.00000   -1.20000
H26B  2    0.058184    0.346956   -0.212128    11.00000   -1.20000
H26C  2   -0.125861    0.383693   -0.242880    11.00000   -1.20000
AFIX   0
C27   1    0.765367    0.525581    0.521804    11.00000    0.03868    0.03387 =
         0.02849   -0.00849    0.00486   -0.00370
AFIX  23
H27A  2    0.665454    0.553576    0.523437    11.00000   -1.20000
H27B  2    0.864147    0.551771    0.512667    11.00000   -1.20000
AFIX   0
C28   1    0.821339    0.488591    0.616197    11.00000    0.03738    0.04699 =
         0.02805   -0.00369    0.00410   -0.00109
AFIX 137
H28A  2    0.850770    0.517513    0.672904    11.00000   -1.20000
H28B  2    0.924984    0.463161    0.615367    11.00000   -1.20000
H28C  2    0.724913    0.460879    0.622126    11.00000   -1.20000
HKLF 4
REM  121225_5_18F27OEt_2
REM R1 =  0.0364 for   3439 Fo > 4sig(Fo)  and  0.0411 for all   3836 data
REM    309 parameters refined using      0 restraints
END
WGHT      0.0514      0.5252
REM Highest difference peak  0.201,  deepest hole -0.182,  1-sigma level  0.032
Q1    1   0.3624  0.4032  0.1184  11.00000  0.05    0.20
Q2    1   0.5545  0.4248  0.2965  11.00000  0.05    0.18
Q3    1   0.2312  0.2967  0.1222  11.00000  0.05    0.18
Q4    1   0.3649  0.4442  0.0639  11.00000  0.05    0.18
Q5    1  -0.1613  0.1941  0.0592  11.00000  0.05    0.17
Q6    1   0.4507  0.4510  0.1430  11.00000  0.05    0.17
Q7    1   0.4326  0.5112  0.1796  11.00000  0.05    0.16
Q8    1   0.5480  0.4819  0.3172  11.00000  0.05    0.15
Q9    1   0.2850  0.3395  0.1214  11.00000  0.05    0.15
Q10   1   0.2579  0.5426  0.0363  11.00000  0.05    0.15
Q11   1   0.6152  0.5297  0.3395  11.00000  0.05    0.14
Q12   1   0.9836  0.2988  0.3514  11.00000  0.05    0.14
Q13   1   0.6438  0.4737  0.3062  11.00000  0.05    0.14
Q14   1   0.9956  0.3073  0.3932  11.00000  0.05    0.13
Q15   1   0.6993  0.3315  0.3751  11.00000  0.05    0.13
Q16   1   0.6376  0.3727  0.3432  11.00000  0.05    0.13
Q17   1   0.5194  0.5570  0.1826  11.00000  0.05    0.13
Q18   1   0.7552  0.3547  0.3223  11.00000  0.05    0.13
Q19   1   0.2664  0.4441  0.0721  11.00000  0.05    0.13
Q20   1   0.4683  0.4655  0.2346  11.00000  0.05    0.12
;
data_global
_journal_date_recd_electronic     2013-03-15
_journal_date_accepted     2013-03-26
_journal_name_full     'Acta Crystallographica, Section E'
_journal_year     2013
_journal_volume     69
_journal_issue      5
_journal_page_first     o637
_journal_page_last     o637
_journal_paper_category     QO
_journal_paper_doi     10.1107/S1600536813008295
_journal_coeditor_code     RZ5052
_publ_contact_author_name     'Akiko Okamoto'
_publ_contact_author_address
;
Department of Organic and Polymer Materials Chemistry
Tokyo University of Agriculture & Technology (TUAT)
Koganei
Tokyo 184-8588
Japan
International Research Center for Elements Science
Institute for Chemical Research
Kyoto University
Gokasho
Uji
Kyoto 611-0011
Japan
;
_publ_contact_author_email     aokamoto@cc.tuat.ac.jp
_publ_contact_author_fax     '+81-42-388-7291'
_publ_contact_author_phone     '+81-42-388-7601'
_publ_section_title
;
[2,7-Diethoxy-8-(4-fluorobenzoyl)naphthalen-1-yl](4-fluorophenyl)methanone
;
loop_
    _publ_author_name
    _publ_author_footnote
    _publ_author_address
    'Mouri, Saki' .
;
Department of Organic and Polymer Materials Chemistry,
Tokyo University of Agriculture & Technology (TUAT),
Koganei, Tokyo 184-8588, Japan
;
    'Hijikata, Daichi' .
;
Department of Organic and Polymer Materials Chemistry,
Tokyo University of Agriculture & Technology (TUAT),
Koganei, Tokyo 184-8588, Japan
;
    'Isozaki, Katsuhiro' .
;
International Research Center for Elements Science
Institute for Chemical Research
Kyoto University
Gokasho, Uji, Kyoto 611-0011, Japan
;
    'Yonezawa, Noriyuki' .
;
Department of Organic and Polymer Materials Chemistry,
Tokyo University of Agriculture & Technology (TUAT),
Koganei, Tokyo 184-8588, Japan
;
    'Okamoto, Akiko' .
;
Department of Organic and Polymer Materials Chemistry,
Tokyo University of Agriculture & Technology (TUAT),
Koganei, Tokyo 184-8588, Japan
;
_exptl_special_details
;
^1^H NMR \d (300 MHz, CDCl~3~): 0.96 (6<i>H</i>, t, <i>J</i> = 6.9 Hz), 3.97
(4<i>H</i>, q, <i>J</i>=6.9 Hz), 7.03 (4<i>H</i>, dd, <i>J</i>~H--H~ = 8.6 Hz,
<i>J</i>~H--F~ = 8.6 Hz), 7.15 (2<i>H</i>, d, <i>J</i> = 8.9 Hz), 7.75
(4<i>H</i>, dd, <i>J</i>~H--H~ = 8.6 Hz, <i>J</i>~H--F~ = 5.5 Hz), 7.92
(2<i>H</i>, d, <i>J</i> = 8.9 Hz) p.p.m..
^13^C NMR \d (75 MHz, CDCl~3~): 14.40, 64.84, 112.07, 114.97 (d,
^2^<i>J</i>~C--F~ = 21.7 Hz), 121.22, 125.43, 130.18, 131.48(d,
^3^<i>J</i>~C--F~ = 9.4 Hz), 132.21, 135.66 (d, ^4^<i>J</i>~C--F~ = 2.9 Hz),
155.81, 165.42(d, ^1^<i>J</i>~C--F~ = 252.9 Hz), 196.00 p.p.m..
IR (KBr): 1661 (C\\db O), 1595, 1507, 1474 (Ar, naphthalene), 1233 (\\db
C---O---C) cm^-1^.
HRMS (<i>m/z</i>): [<i>M</i> + H]^+^ Calcd for C~28~H~23~F~2~O~4~, 461.1564;
found, 461.1564.
;
