# Supplementary material for: [2,7-Dieth­oxy-8-(4-fluoro­benzo­yl)naphthalen-1-yl](4-fluoro­phen­yl)methanone
Source: Acta Crystallogr Sect E Struct Rep Online. 2013 Apr 5;69(Pt 5):o637. doi: 10.1107/S1600536813008295 (PMC3647838; doi:10.1107/S1600536813008295)
Supplement: Supplementary file 2 [file e-69-0o637-Isup2.hkl]

# 
# h,k,l, Fc-squared, Fo-squared, sigma(Fo-squared) and status flag 
# 
data_I
_shelx_title ' 121225_5_18F27OEt_2' 
_shelx_refln_list_code          4 
_shelx_F_calc_maximum       77.49 
_exptl_crystal_F_000       960.00 
_reflns_d_resolution_high  0.8409 
 
loop_ 
 _symmetry_equiv_pos_as_xyz 
 'x, y, z' 
 '-x+1/2, y+1/2, -z+1/2' 
 '-x, -y, -z' 
 'x-1/2, -y-1/2, z-1/2' 
 
_cell_length_a     7.8592 
_cell_length_b    21.2427 
_cell_length_c    13.9407 
_cell_angle_alpha  90.000 
_cell_angle_beta  105.141 
_cell_angle_gamma  90.000 
 
_shelx_F_squared_multiplier     1.000 
 
loop_ 
 _refln_index_h 
 _refln_index_k 
 _refln_index_l 
 _refln_F_squared_calc 
 _refln_F_squared_meas 
 _refln_F_squared_sigma 
 _refln_observed_status 
   2   0   0        0.02       -1.25      1.25 o 
   4   0   0      107.05      121.77      3.15 o 
   6   0   0       17.04       14.03      3.41 o 
   8   0   0        0.30       -1.21      4.04 o 
   2   1   0       79.62       65.91      0.95 o 
   3   1   0      622.92      638.06      5.84 o 
   4   1   0        1.80       -0.38      1.25 o 
   5   1   0       29.69       40.15      3.40 o 
   6   1   0      232.61      220.96      3.19 o 
   7   1   0        4.10        5.40      1.38 o 
   8   1   0        0.39        2.06      1.33 o 
   9   1   0       13.29       14.82      2.69 o 
   2   2   0     1015.81      925.55      9.62 o 
   3   2   0      128.95      146.47      2.04 o 
   4   2   0       87.05       73.27      2.26 o 
   5   2   0        0.01       -1.28      1.58 o 
   6   2   0       24.86       33.29      3.94 o 
   7   2   0      289.83      289.40      6.84 o 
   8   2   0        5.19        7.35      1.76 o 
   2   3   0      387.52      368.56      4.42 o 
   3   3   0     1069.23     1129.49     16.33 o 
   4   3   0       38.43       19.98      3.49 o 
   5   3   0       38.93       44.39      3.11 o 
   6   3   0     3244.59     3396.95     28.80 o 
   7   3   0        9.31        7.48      1.52 o 
   8   3   0        5.66        3.67      1.31 o 
   1   4   0     1864.94     1752.86     29.77 o 
   3   4   0     1828.14     1910.23     32.44 o 
   4   4   0      261.60      277.66      4.70 o 
   5   4   0      105.47       98.06      2.40 o 
   6   4   0       44.46       55.18      6.24 o 
   7   4   0       17.30       14.19      1.64 o 
   8   4   0        5.64        4.73      1.42 o 
   1   5   0      143.88      139.18      1.85 o 
   2   5   0      962.32      857.35     10.00 o 
   3   5   0     2082.92     2151.99     18.31 o 
   4   5   0      135.47      128.83      2.93 o 
   5   5   0      689.82      665.59      8.52 o 
   6   5   0     1108.33     1040.89     10.77 o 
   7   5   0      161.00      148.30      7.79 o 
   8   5   0      187.93      187.37      3.64 o 
   0   6   0      112.99       75.62      1.80 o 
   1   6   0       61.61       65.73      0.91 o 
   2   6   0       24.98       25.69      1.49 o 
   4   6   0     1631.80     1695.60     18.23 o 
   5   6   0       19.71       11.74      2.08 o 
   6   6   0        0.02        2.59      1.20 o 
   7   6   0      131.31      126.91      3.51 o 
   8   6   0        4.21        4.40      1.55 o 
   1   7   0     1286.47     1338.30     29.37 o 
   2   7   0     1181.83     1244.56     19.58 o 
   3   7   0     1417.90     1340.03     26.51 o 
   4   7   0      243.41      213.28      4.05 o 
   5   7   0       10.87       13.02      2.07 o 
   6   7   0      488.37      470.50      4.28 o 
   7   7   0      148.13      155.16      4.36 o 
   8   7   0       28.82       29.45      4.16 o 
   0   8   0     2581.56     2508.41     60.29 o 
   1   8   0     1131.17     1134.91     18.08 o 
   2   8   0       18.58       26.98      2.85 o 
   3   8   0     2025.88     2085.51     21.42 o 
   4   8   0       72.18       73.02      2.13 o 
   5   8   0      203.70      179.90      4.05 o 
   6   8   0        6.65        5.23      1.44 o 
   7   8   0      540.61      546.46      7.46 o 
   8   8   0       37.28       32.96      4.40 o 
   1   9   0      492.43      446.03      8.06 o 
   2   9   0      178.61      159.44      2.23 o 
   3   9   0      370.44      337.09      5.08 o 
   4   9   0        3.88        2.59      1.42 o 
   5   9   0      250.84      255.00      4.38 o 
   6   9   0      120.61      116.39      4.87 o 
   7   9   0      369.12      340.58      5.50 o 
   8   9   0       20.65       16.87      2.42 o 
   1  10   0     2613.40     2781.09     54.15 o 
   2  10   0     1516.26     1465.65     29.90 o 
   3  10   0      128.38      145.37      2.38 o 
   4  10   0        8.94        6.77      1.31 o 
   5  10   0        7.16        5.04      1.62 o 
   6  10   0       42.96       47.61      3.10 o 
   7  10   0      173.14      162.97      3.39 o 
   8  10   0       59.52       52.04      7.15 o 
   1  11   0     1535.00     1632.33     17.16 o 
   2  11   0      148.38      124.79      2.11 o 
   3  11   0     2246.95     2117.50     34.31 o 
   4  11   0      148.68      139.59      2.44 o 
   5  11   0        1.89        0.64      1.71 o 
   6  11   0       44.34       37.41      4.99 o 
   7  11   0      484.00      474.66      5.22 o 
   8  11   0        3.56        3.09      1.36 o 
   0  12   0        1.74        9.11      3.52 o 
   1  12   0      170.81      149.23      3.22 o 
   2  12   0        1.07        2.68      2.71 o 
   3  12   0        1.35        2.15      1.06 o 
   4  12   0      207.35      192.66      3.74 o 
   5  12   0       69.57       57.97      2.93 o 
   6  12   0      156.07      170.55      4.51 o 
   7  12   0       46.90       40.83      6.07 o 
   1  13   0       11.71        2.86      1.47 o 
   2  13   0      216.86      228.72      5.50 o 
   3  13   0      847.57      786.42     11.64 o 
   4  13   0     1052.88     1011.93     10.40 o 
   5  13   0      320.08      295.73      6.97 o 
   6  13   0        2.31        7.26      1.40 o 
   7  13   0      425.89      443.91      8.80 o 
   0  14   0      231.59      226.34      5.47 o 
   1  14   0      263.00      247.10      4.29 o 
   2  14   0       76.12       83.09      2.42 o 
   3  14   0        3.14        2.70      1.61 o 
   4  14   0     1998.58     2064.12     23.52 o 
   5  14   0      301.69      262.89      4.25 o 
   6  14   0      177.49      163.00      6.41 o 
   7  14   0      210.50      212.65      4.24 o 
   1  15   0       63.21       58.65      4.46 o 
   2  15   0      742.35      716.99      9.03 o 
   3  15   0     1044.73     1040.15     11.03 o 
   4  15   0      116.87      121.98      3.38 o 
   5  15   0        0.23        2.21      1.73 o 
   6  15   0        6.05        5.28      1.45 o 
   7  15   0      243.60      291.21      7.30 o 
   0  16   0       78.62       74.56      2.82 o 
   1  16   0        0.11        1.54      1.09 o 
   2  16   0        0.15       -0.95      2.68 o 
   3  16   0     3083.38     3143.15     30.58 o 
   4  16   0     2131.03     2157.00     21.59 o 
   5  16   0       28.60       31.76      4.35 o 
   6  16   0        0.16        3.21      1.19 o 
   1  17   0       26.50       28.33      3.41 o 
   2  17   0     2916.64     2998.26     31.62 o 
   3  17   0      210.50      193.23      5.71 o 
   4  17   0     1179.19     1234.49     15.05 o 
   5  17   0      757.89      799.04      8.93 o 
   6  17   0       32.21       37.29      4.18 o 
   0  18   0       55.71       50.97      5.39 o 
   1  18   0       21.33       29.91      3.87 o 
   2  18   0      312.58      307.07      4.16 o 
   3  18   0      237.85      209.71      4.00 o 
   4  18   0       37.69       38.96      4.92 o 
   5  18   0       92.20       92.41      4.11 o 
   6  18   0      153.27      165.88      4.71 o 
   1  19   0      157.72      146.27      5.75 o 
   2  19   0        5.40       13.37      3.00 o 
   3  19   0       43.59       50.49      7.02 o 
   4  19   0        9.14        5.31      1.47 o 
   5  19   0      261.28      284.58      7.44 o 
   0  20   0      335.20      326.67      8.06 o 
   1  20   0      165.12      151.76      3.90 o 
   2  20   0        7.70       12.52      2.30 o 
   3  20   0      297.31      275.58      5.20 o 
   4  20   0        0.00       -0.74      1.96 o 
   5  20   0       61.54       52.80      6.17 o 
   1  21   0       35.54       30.28      4.64 o 
   2  21   0        4.20        3.55      1.39 o 
   3  21   0       83.79       85.25      6.73 o 
   4  21   0      136.51      154.64      4.11 o 
   5  21   0        1.04        3.22      1.46 o 
   0  22   0       51.22       63.14      5.66 o 
   1  22   0      150.90      143.23      5.06 o 
   2  22   0       56.35       61.61      4.56 o 
   3  22   0       70.66       72.20      3.75 o 
   4  22   0       50.44       62.49      4.48 o 
   1  23   0        2.02        3.53      1.18 o 
   2  23   0       78.01       77.74      4.22 o 
   3  23   0      137.08      141.26      5.71 o 
   0  24   0       18.81       25.38      5.52 o 
   1  24   0        0.68        4.20      1.19 o 
   2  24   0       16.97       13.44      2.42 o 
   1  25   0        6.80        4.81      1.63 o 
  -9   0   1        3.66        1.60      2.54 o 
  -7   0   1     6004.11     6467.35     34.39 o 
  -5   0   1        2.56        0.80      1.77 o 
  -3   0   1       36.66       41.33      1.41 o 
   1   0   1      916.92      863.21     15.27 o 
   3   0   1      674.19      619.56     13.33 o 
   5   0   1      182.53      171.13      4.84 o 
   7   0   1      141.58      128.51      6.72 o 
  -9   1   1       11.32        9.88      1.58 o 
  -8   1   1       60.47       70.06      6.37 o 
  -7   1   1       23.23       29.80      3.97 o 
  -6   1   1      282.11      275.49      5.11 o 
  -5   1   1       16.96       17.03      2.66 o 
  -4   1   1        3.16        2.66      0.94 o 
  -3   1   1      204.59      216.89      3.35 o 
  -2   1   1     1396.65     1244.00     10.73 o 
  -1   1   1      144.40      144.90      1.99 o 
   2   1   1      651.71      606.29      4.69 o 
   3   1   1     2838.32     2822.34     41.19 o 
   4   1   1      396.56      401.40      6.46 o 
   5   1   1        0.00        1.25      1.91 o 
   6   1   1     1016.93     1034.95     10.77 o 
   7   1   1       11.13       11.13      1.76 o 
   8   1   1       71.01       73.71      4.36 o 
  -9   2   1       52.74       63.18      8.20 o 
  -8   2   1       23.32       23.29      3.15 o 
  -7   2   1     2600.57     2736.75     24.26 o 
  -6   2   1      104.16      106.95      4.48 o 
  -5   2   1        3.05        1.60      1.26 o 
  -4   2   1        0.90        1.34      1.70 o 
  -3   2   1       86.03       88.99      1.89 o 
  -2   2   1      318.21      335.12      3.69 o 
  -1   2   1      136.22      141.22      2.56 o 
   1   2   1       86.08       78.18      1.35 o 
   2   2   1     1562.97     1512.49     25.04 o 
   3   2   1      843.13      826.19      9.44 o 
   4   2   1       10.35        4.15      1.65 o 
   5   2   1       41.38       50.88      2.87 o 
   6   2   1       20.42       19.49      2.46 o 
   7   2   1        1.57        1.83      1.43 o 
   8   2   1       71.13       70.75      4.66 o 
  -9   3   1        5.30        3.67      1.65 o 
  -8   3   1      183.53      178.75      5.24 o 
  -7   3   1       72.08       66.85      4.15 o 
  -6   3   1     1631.52     1579.39     20.67 o 
  -5   3   1       79.14       75.92      2.70 o 
  -4   3   1        5.69        1.14      1.48 o 
  -3   3   1       89.59       83.77      1.22 o 
  -2   3   1      849.33      757.10      7.51 o 
   0   3   1     1005.18      916.99     16.10 o 
   2   3   1      409.89      392.13      4.19 o 
   3   3   1      199.76      221.51      3.82 o 
   4   3   1       56.91       47.67      2.90 o 
   5   3   1        6.39        3.64      1.69 o 
   6   3   1     2665.69     2745.11     26.78 o 
   7   3   1      321.31      332.07      4.84 o 
   8   3   1       85.19       97.84      4.04 o 
  -9   4   1       81.15       94.28      3.03 o 
  -8   4   1        0.07        0.80      1.42 o 
  -7   4   1      299.91      285.58      4.74 o 
  -6   4   1       76.89       78.01      2.85 o 
  -5   4   1       14.62       19.00      2.16 o 
  -4   4   1      316.78      349.91      5.74 o 
  -3   4   1        9.05       10.87      1.14 o 
  -2   4   1     2697.36     2619.53     62.86 o 
  -1   4   1      698.86      650.79      6.68 o 
   1   4   1      880.49      821.57      9.73 o 
   2   4   1        0.10       -0.34      0.72 o 
   3   4   1      315.26      363.85      5.64 o 
   4   4   1      110.34      124.98      1.98 o 
   5   4   1      308.20      330.13      5.94 o 
   6   4   1      293.30      295.65      4.25 o 
   7   4   1        3.80        4.47      1.52 o 
   8   4   1        0.39        1.97      1.85 o 
  -8   5   1        3.75        4.80      1.67 o 
  -7   5   1        5.06        3.37      1.97 o 
  -6   5   1      633.74      696.67      8.07 o 
  -5   5   1      291.13      249.16      4.59 o 
  -3   5   1        3.81        4.01      1.30 o 
   1   5   1     2012.13     2007.80     39.77 o 
   2   5   1       72.20       59.34      1.16 o 
   3   5   1      431.11      425.19      6.05 o 
   4   5   1     1990.72     2252.74     24.32 o 
   5   5   1      153.91      142.02      3.55 o 
   6   5   1      229.87      216.04      3.14 o 
   7   5   1      229.26      230.67      4.01 o 
   8   5   1      211.31      229.13      4.38 o 
  -8   6   1      138.47      136.02      4.26 o 
  -7   6   1      832.50      875.11      8.32 o 
  -6   6   1       56.79       60.34      4.97 o 
  -5   6   1       29.14       36.16      5.04 o 
  -4   6   1     2137.18     2309.20     24.58 o 
  -3   6   1      244.20      284.42      4.48 o 
  -2   6   1       99.93      124.45      2.26 o 
  -1   6   1       35.14       31.49      1.27 o 
   1   6   1      208.87      174.53      2.12 o 
   2   6   1        3.64        2.28      0.68 o 
   3   6   1     2707.37     2953.07     51.60 o 
   4   6   1     1502.71     1575.20     30.03 o 
   5   6   1     1549.82     1672.51     17.36 o 
   6   6   1        6.90        3.66      1.32 o 
   7   6   1      103.98       94.15      3.79 o 
   8   6   1        8.78        7.87      2.53 o 
  -8   7   1       11.66       13.74      2.55 o 
  -7   7   1       22.03       23.19      2.67 o 
  -6   7   1       64.15       53.56      3.57 o 
  -5   7   1        4.20       11.22      1.94 o 
  -4   7   1     1161.25     1163.24     15.66 o 
  -3   7   1        2.47        3.58      2.18 o 
  -2   7   1     3122.34     3427.43    186.89 o 
  -1   7   1        0.00       -0.75      0.75 o 
   0   7   1     1320.24     1273.35     11.01 o 
   1   7   1      832.95      821.59     11.94 o 
   2   7   1      453.81      426.71      6.13 o 
   3   7   1       11.57        5.22      1.27 o 
   4   7   1      237.95      242.58      4.40 o 
   5   7   1       68.72       65.73      2.56 o 
   6   7   1       11.33        6.17      1.55 o 
   7   7   1       29.45       29.58      3.04 o 
   8   7   1       47.64       49.20      5.53 o 
  -8   8   1      241.67      258.51      4.96 o 
  -7   8   1        2.04        3.84      1.58 o 
  -6   8   1        5.62        8.46      2.16 o 
  -5   8   1       27.14       35.86      5.47 o 
  -4   8   1      849.94      805.72      9.10 o 
  -3   8   1     2846.15     2900.86     48.59 o 
  -2   8   1      831.97      830.40     13.53 o 
  -1   8   1      358.50      346.11      4.01 o 
   1   8   1      273.26      250.90      4.08 o 
   2   8   1      423.79      394.01      5.83 o 
   3   8   1        6.25        5.94      1.35 o 
   4   8   1     1476.83     1479.39     17.05 o 
   5   8   1      191.67      209.26      4.56 o 
   6   8   1      132.73      140.53      4.75 o 
   7   8   1       94.00       94.00      4.56 o 
   8   8   1       48.61       49.44      5.96 o 
  -8   9   1       57.22       49.55      6.64 o 
  -7   9   1       44.86       36.99      4.22 o 
  -6   9   1       61.50       54.29      4.12 o 
  -5   9   1       39.62       43.59      5.47 o 
  -4   9   1      546.50      532.32      7.53 o 
  -3   9   1       11.65       11.76      2.57 o 
  -2   9   1        0.20        0.00      1.11 o 
  -1   9   1     1918.64     2051.53     48.59 o 
   1   9   1      663.84      676.80      9.76 o 
   2   9   1       18.77       21.54      2.88 o 
   3   9   1       66.14       67.29      1.44 o 
   4   9   1       92.28       92.44      2.89 o 
   5   9   1      102.23      105.74      3.31 o 
   6   9   1       73.60       78.94      4.29 o 
   7   9   1       35.19       38.91      6.08 o 
   8   9   1        0.47        1.51      1.08 o 
  -8  10   1       47.02       45.46      5.67 o 
  -7  10   1      195.39      165.31      3.15 o 
  -6  10   1       97.91       78.83      4.19 o 
  -5  10   1      199.83      203.18      3.12 o 
  -4  10   1      325.93      308.67      5.19 o 
  -3  10   1     1318.50     1426.01     15.42 o 
  -2  10   1       25.27       23.38      3.78 o 
  -1  10   1      122.73      131.64      3.10 o 
   0  10   1      420.86      453.92      6.64 o 
   2  10   1       27.05       23.99      2.24 o 
   3  10   1      854.16      846.69      9.63 o 
   4  10   1        1.74        2.62      1.31 o 
   5  10   1      177.09      154.36      3.21 o 
   6  10   1      622.82      623.58      7.30 o 
   7  10   1       10.78       11.48      1.93 o 
   8  10   1        2.17        2.10      1.23 o 
  -8  11   1       36.69       29.09      4.03 o 
  -7  11   1       96.71      101.83      3.25 o 
  -6  11   1      378.17      333.40      5.38 o 
  -5  11   1       85.48       84.31      3.69 o 
  -4  11   1      356.63      353.84      5.28 o 
  -3  11   1      745.60      722.02      8.43 o 
  -2  11   1      687.93      712.56      8.14 o 
  -1  11   1      105.93      105.81      2.84 o 
   0  11   1        5.72        6.17      1.53 o 
   1  11   1     2230.76     2509.32     36.01 o 
   2  11   1     1753.76     1761.78     24.15 o 
   3  11   1      228.75      192.16      4.44 o 
   4  11   1        3.79        2.29      0.96 o 
   5  11   1      115.80      104.52      5.73 o 
   6  11   1      253.72      240.48      5.42 o 
   7  11   1      100.29       93.96      3.64 o 
  -8  12   1       30.48       32.52      3.85 o 
  -7  12   1      157.36      154.56      6.18 o 
  -6  12   1       23.72       20.80      2.70 o 
  -5  12   1      256.21      255.51      3.97 o 
  -4  12   1      337.40      325.54      4.12 o 
  -3  12   1     1922.86     1884.27     21.50 o 
  -2  12   1      904.60      952.30     10.66 o 
  -1  12   1      137.30       96.92      2.44 o 
   0  12   1      363.22      358.09      5.99 o 
   1  12   1       41.02       35.67      5.59 o 
   2  12   1       94.32       73.63      2.93 o 
   3  12   1      882.72      847.17     10.66 o 
   4  12   1      671.13      666.74      7.89 o 
   5  12   1       10.94       17.76      2.54 o 
   6  12   1      194.54      168.14      5.46 o 
   7  12   1      120.81      118.65      5.75 o 
  -7  13   1      136.88      136.30      3.79 o 
  -6  13   1        5.62        6.07      1.17 o 
  -5  13   1        4.57        3.85      2.51 o 
  -4  13   1      101.56      111.74      3.73 o 
  -3  13   1      481.88      412.99      7.80 o 
  -2  13   1      196.92      195.33      4.14 o 
  -1  13   1       37.59       31.69      4.51 o 
   0  13   1      177.88      118.25      3.05 o 
   1  13   1      814.90      757.94      8.68 o 
   2  13   1       83.31       70.39      2.20 o 
   3  13   1      196.73      186.15      3.54 o 
   4  13   1       71.13       76.54      3.75 o 
   5  13   1       66.82       81.56      3.95 o 
   6  13   1       20.92       16.55      2.45 o 
   7  13   1       22.08       28.33      3.41 o 
  -7  14   1      133.11      136.63      4.41 o 
  -6  14   1        1.90        3.12      1.46 o 
  -5  14   1      240.07      216.98      4.27 o 
  -4  14   1     1314.60     1287.50     13.58 o 
  -3  14   1      226.50      179.96      2.99 o 
  -2  14   1        0.01       -1.46      1.46 o 
  -1  14   1      134.14      147.12      4.51 o 
   0  14   1        2.17        4.09      2.02 o 
   1  14   1      580.40      574.70      8.22 o 
   2  14   1      406.18      410.68      4.96 o 
   3  14   1      966.32      970.42     10.26 o 
   4  14   1     1282.72     1324.68     18.75 o 
   5  14   1      233.55      222.32      3.91 o 
   6  14   1      233.43      201.63      4.03 o 
   7  14   1       28.89       27.22      3.67 o 
  -7  15   1       50.81       57.33      6.53 o 
  -6  15   1        1.09        0.88      1.29 o 
  -5  15   1      105.18      105.71      2.58 o 
  -4  15   1      177.82      177.00      3.32 o 
  -3  15   1      117.92      122.65      3.12 o 
  -2  15   1      258.55      282.42      5.43 o 
  -1  15   1        3.78        6.77      1.67 o 
   0  15   1      302.91      289.45      5.46 o 
   1  15   1       62.58       54.53      5.27 o 
   2  15   1      593.98      543.76      7.50 o 
   3  15   1     1511.95     1576.12     15.83 o 
   4  15   1      158.46      139.27      3.50 o 
   5  15   1      293.36      292.01      6.52 o 
   6  15   1        0.11        0.65      1.69 o 
   7  15   1      136.35      144.99      4.57 o 
  -7  16   1        0.00        1.10      1.38 o 
  -6  16   1       71.79       82.65      5.49 o 
  -5  16   1       11.45        8.12      1.57 o 
  -4  16   1      426.15      410.42      4.93 o 
  -3  16   1      132.33      126.67      3.80 o 
  -2  16   1       12.67       13.04      2.13 o 
  -1  16   1      310.44      286.67      3.61 o 
   0  16   1      137.64      148.63      4.09 o 
   1  16   1        0.02        1.77      1.26 o 
   2  16   1      280.54      281.67      6.04 o 
   3  16   1     2502.93     2558.00     42.11 o 
   4  16   1      526.91      563.12      7.77 o 
   5  16   1      139.62      150.32      4.29 o 
   6  16   1        7.14       10.78      1.96 o 
  -6  17   1       21.10       17.81      2.45 o 
  -5  17   1      116.81      133.59      4.22 o 
  -4  17   1        3.33        3.06      1.54 o 
  -3  17   1        2.77        1.40      1.54 o 
  -2  17   1     1481.81     1483.69     23.12 o 
  -1  17   1       83.85       82.56      2.83 o 
   0  17   1       69.24       64.66      2.43 o 
   1  17   1        7.67        6.03      1.32 o 
   2  17   1      143.37      136.38      4.44 o 
   3  17   1        8.07        3.42      2.07 o 
   4  17   1       12.54        9.38      1.96 o 
   5  17   1       32.57       19.94      3.30 o 
   6  17   1        1.76        4.60      1.26 o 
  -6  18   1        0.57        2.54      1.66 o 
  -5  18   1       98.79      102.98      4.27 o 
  -4  18   1       78.03       71.75      3.86 o 
  -3  18   1       69.46       63.60      4.16 o 
  -2  18   1      375.80      400.78      7.84 o 
  -1  18   1        9.99        4.21      1.72 o 
   0  18   1        1.88        1.55      1.70 o 
   1  18   1      190.93      211.79      3.60 o 
   2  18   1        1.33        2.29      1.56 o 
   3  18   1       51.71       47.45      4.02 o 
   4  18   1       29.56       22.51      2.81 o 
   5  18   1        0.08        0.87      1.43 o 
   6  18   1      188.83      211.60      4.15 o 
  -6  19   1        3.34        2.39      1.35 o 
  -5  19   1       10.27        7.85      2.10 o 
  -4  19   1       79.83       75.90      4.65 o 
  -3  19   1      292.03      292.08      4.11 o 
  -2  19   1     1420.34     1416.01     23.18 o 
  -1  19   1       75.56       72.16      2.34 o 
   0  19   1      273.49      228.18      3.72 o 
   1  19   1      301.43      270.02      4.80 o 
   2  19   1      279.78      274.55      5.23 o 
   3  19   1        8.44        7.95      2.48 o 
   4  19   1        0.51        0.87      1.50 o 
   5  19   1       33.78       29.30      5.08 o 
  -5  20   1        1.69        4.46      1.30 o 
  -4  20   1      139.09      140.30      3.79 o 
  -3  20   1       29.88       24.96      3.57 o 
  -2  20   1      145.40      154.54      5.61 o 
  -1  20   1       15.12       17.18      2.41 o 
   0  20   1        2.36        0.04      1.72 o 
   1  20   1      585.67      533.74      5.95 o 
   2  20   1      212.16      196.53      3.42 o 
   3  20   1      148.84      147.81      4.92 o 
   4  20   1      276.65      286.66      4.99 o 
   5  20   1        6.19        8.60      1.88 o 
  -5  21   1       78.68       78.86      5.98 o 
  -4  21   1      118.48      122.78      3.62 o 
  -3  21   1       39.74       32.94      4.19 o 
  -2  21   1      131.77      138.41      3.95 o 
  -1  21   1       35.37       48.36      6.09 o 
   0  21   1      418.35      439.05      6.25 o 
   1  21   1      112.73       91.17      3.27 o 
   2  21   1      262.75      253.71      3.88 o 
   3  21   1        7.64        4.28      1.38 o 
   4  21   1       56.18       53.00      6.31 o 
  -4  22   1       38.46       25.90      4.04 o 
  -3  22   1       16.22       13.46      2.21 o 
  -2  22   1        0.25        0.92      1.31 o 
  -1  22   1       33.07       27.52      3.96 o 
   0  22   1       24.34       26.32      3.05 o 
   1  22   1       96.09       88.65      4.43 o 
   2  22   1       24.12       21.51      2.85 o 
   3  22   1       16.40       17.84      3.17 o 
   4  22   1      186.90      214.66      3.67 o 
  -3  23   1       60.47       71.30      5.08 o 
  -2  23   1      191.72      171.05      3.72 o 
  -1  23   1       10.97       10.08      1.87 o 
   0  23   1       50.86       44.27      5.14 o 
   1  23   1       72.08       80.87      3.87 o 
   2  23   1       38.64       33.97      5.77 o 
   3  23   1       18.34       22.43      3.99 o 
  -2  24   1        0.70        0.76      1.29 o 
  -1  24   1       34.50       27.82      4.45 o 
   0  24   1       36.91       37.19      5.14 o 
   1  24   1      100.30      113.54      4.10 o 
   2  24   1       19.99       28.61      5.03 o 
  -1  25   1       57.81       73.93      3.70 o 
   0  25   1       12.46        3.55      1.34 o 
   1  25   1      179.37      235.02      5.07 o 
  -8   0   2       40.86       41.35      5.39 o 
  -6   0   2      186.44      195.74      3.90 o 
   0   0   2      133.51      145.46      2.75 o 
   2   0   2       91.67      108.77      2.22 o 
   4   0   2      510.23      480.39      9.66 o 
   6   0   2        3.31        1.74      2.51 o 
   8   0   2       57.82       54.44      5.66 o 
  -9   1   2       31.95       34.49      4.21 o 
  -8   1   2        0.55        2.22      1.54 o 
  -7   1   2        1.90        2.81      1.16 o 
  -6   1   2      520.09      530.30      4.46 o 
  -5   1   2      238.18      222.58      4.80 o 
  -4   1   2      344.00      318.86      4.83 o 
  -3   1   2     3318.18     3486.05     26.01 o 
   0   1   2       73.58       77.60      2.51 o 
   1   1   2      297.09      297.15      3.39 o 
   2   1   2        9.71       11.76      1.15 o 
   3   1   2       73.00       70.78      2.31 o 
   4   1   2      241.19      201.22      3.87 o 
   5   1   2        4.11        7.31      1.55 o 
   6   1   2     1424.77     1510.45     15.94 o 
   7   1   2       62.11       74.72      4.78 o 
   8   1   2        0.52        2.85      2.10 o 
  -9   2   2       69.90       72.97      3.10 o 
  -8   2   2       29.17       22.01      3.91 o 
  -7   2   2     1569.86     1640.30     19.93 o 
  -6   2   2      299.01      307.75      4.05 o 
  -5   2   2      583.50      549.56      7.98 o 
  -4   2   2      571.30      534.80      8.45 o 
  -3   2   2      363.42      331.25      5.88 o 
   0   2   2      235.11      202.95      2.71 o 
   1   2   2      192.36      170.63      2.27 o 
   2   2   2     1518.22     1415.61     22.50 o 
   3   2   2      842.85      838.46      9.01 o 
   4   2   2      925.12      942.37     11.37 o 
   5   2   2       27.60       28.22      4.01 o 
   6   2   2       23.96       23.61      2.53 o 
   7   2   2      278.68      289.80      4.29 o 
   8   2   2      438.94      474.68      6.55 o 
  -9   3   2        0.26        2.48      1.16 o 
  -8   3   2      258.66      261.99      4.29 o 
  -7   3   2       67.88       69.96      5.80 o 
  -6   3   2      861.14      821.54      9.30 o 
  -5   3   2        4.75        2.64      1.69 o 
  -4   3   2      207.03      194.95      2.80 o 
  -2   3   2     2447.96     2398.05     61.04 o 
  -1   3   2      743.84      626.61      8.69 o 
   2   3   2     1119.82     1114.81     12.26 o 
   3   3   2      583.97      631.99      8.53 o 
   4   3   2     1612.19     1666.52     17.89 o 
   5   3   2      249.43      232.13      3.40 o 
   6   3   2      874.27      888.60      9.70 o 
   7   3   2      258.85      275.42      6.87 o 
   8   3   2      208.70      201.04      4.41 o 
  -9   4   2       22.32       17.70      2.35 o 
  -8   4   2        4.73        2.68      1.37 o 
  -7   4   2      240.16      236.85      4.77 o 
  -6   4   2      236.17      242.53      3.96 o 
  -5   4   2      139.94      112.59      2.16 o 
  -4   4   2       46.98       65.59      2.88 o 
  -3   4   2     4484.15     4871.10     13.83 o 
  -1   4   2       14.36       16.99      1.26 o 
   1   4   2      323.17      317.00      3.91 o 
   2   4   2     2806.52     2721.27     41.64 o 
   3   4   2     1758.35     1930.35     15.13 o 
   4   4   2      867.76      944.01     10.50 o 
   5   4   2      789.13      809.21      8.90 o 
   6   4   2        3.26        3.52      1.57 o 
   7   4   2      177.92      181.76      5.02 o 
   8   4   2      159.10      164.61      6.43 o 
  -9   5   2      155.84      164.66      5.09 o 
  -8   5   2       80.93       88.85      5.70 o 
  -7   5   2      343.97      344.29      5.40 o 
  -6   5   2        2.11        2.95      1.55 o 
  -5   5   2       13.90       11.81      2.00 o 
  -4   5   2      276.52      259.83      2.70 o 
  -3   5   2      469.68      541.16      9.40 o 
  -2   5   2     1577.30     1545.59     21.57 o 
  -1   5   2      839.86      844.04      7.83 o 
   0   5   2      651.86      584.67      8.05 o 
   2   5   2      619.69      625.27     11.24 o 
   3   5   2     2262.04     2348.11     19.26 o 
   4   5   2      498.67      526.86      8.65 o 
   5   5   2      558.39      606.08      9.22 o 
   6   5   2       40.55       47.49      4.55 o 
   7   5   2       41.54       44.43      6.56 o 
   8   5   2       39.44       37.34      5.06 o 
  -8   6   2       11.06       12.98      2.16 o 
  -7   6   2      237.51      221.73      4.60 o 
  -6   6   2      110.18      124.26      3.19 o 
  -5   6   2      260.23      246.85      4.98 o 
  -4   6   2     2105.33     2156.42     24.85 o 
  -3   6   2       83.79      100.28      2.42 o 
  -2   6   2      376.17      359.15      6.53 o 
  -1   6   2       67.68       67.69      1.26 o 
   0   6   2        0.09       -0.48      0.90 o 
   1   6   2      200.41      217.23      2.82 o 
   2   6   2      514.17      495.23      7.05 o 
   3   6   2      427.84      442.02      6.14 o 
   4   6   2       34.40       40.35      3.40 o 
   5   6   2       43.23       49.16      3.12 o 
   6   6   2      270.81      245.94      4.00 o 
   7   6   2        9.72        8.83      2.02 o 
   8   6   2       24.79       18.71      3.23 o 
  -8   7   2        0.00        1.04      1.62 o 
  -7   7   2        4.68        4.94      1.72 o 
  -6   7   2      101.79       92.53      3.12 o 
  -5   7   2        1.07        1.44      1.18 o 
  -4   7   2       49.06       53.62      2.28 o 
  -3   7   2        7.58       10.39      1.85 o 
  -2   7   2      979.78      904.55     16.36 o 
  -1   7   2      917.20      942.33     11.31 o 
   1   7   2      244.11      212.20      2.52 o 
   2   7   2      284.83      342.71      5.10 o 
   3   7   2      443.57      466.09      6.49 o 
   4   7   2      627.28      606.85      9.76 o 
   5   7   2      793.31      806.93     10.75 o 
   6   7   2      100.48       86.20      4.07 o 
   7   7   2       41.58       42.38      4.17 o 
   8   7   2        0.00       -1.49      2.78 o 
  -8   8   2        6.91        6.39      1.52 o 
  -7   8   2      597.55      543.64     10.21 o 
  -6   8   2       54.36       53.44      3.06 o 
  -5   8   2       83.82       72.53      2.49 o 
  -4   8   2      516.24      475.14      7.11 o 
  -3   8   2     2619.72     2586.42     45.64 o 
  -2   8   2     1159.10     1307.49     32.70 o 
  -1   8   2       10.33        7.45      0.77 o 
   0   8   2      324.69      323.23      3.77 o 
   1   8   2      215.95      201.04      3.13 o 
   2   8   2     1459.00     1531.88     20.75 o 
   3   8   2      163.36      155.67      4.33 o 
   4   8   2        0.16        1.82      1.07 o 
   5   8   2      470.04      475.23      7.40 o 
   6   8   2        7.79        4.95      1.72 o 
   7   8   2      723.76      721.53      6.46 o 
   8   8   2       45.73       58.11      4.63 o 
  -8   9   2        0.61       -0.11      1.57 o 
  -7   9   2      211.57      188.87      6.53 o 
  -6   9   2        3.97        1.58      1.21 o 
  -5   9   2      184.41      170.85      3.37 o 
  -4   9   2      317.04      328.01      6.02 o 
  -3   9   2       33.42       20.49      3.19 o 
  -2   9   2      385.38      410.92      6.30 o 
  -1   9   2      205.81      162.84      3.61 o 
   0   9   2      692.05      765.58     12.73 o 
   1   9   2      189.42      159.25      2.15 o 
   2   9   2      359.03      368.29      5.21 o 
   3   9   2       26.35       29.71      1.97 o 
   4   9   2      286.91      301.87      5.16 o 
   5   9   2      128.50      128.46      2.83 o 
   6   9   2      111.08       95.63      4.28 o 
   7   9   2       69.85       67.07      5.27 o 
   8   9   2      104.37      113.27      3.12 o 
  -8  10   2       80.52       90.99      5.70 o 
  -7  10   2        0.27        1.62      1.60 o 
  -6  10   2      430.11      394.58      6.31 o 
  -5  10   2       48.27       50.24      2.39 o 
  -4  10   2      638.30      627.02     11.22 o 
  -3  10   2      488.59      472.98      8.58 o 
  -2  10   2      220.47      218.85      3.40 o 
  -1  10   2     1305.51     1275.13     23.21 o 
   0  10   2       28.33       37.25      5.09 o 
   1  10   2      117.12      112.28      2.03 o 
   2  10   2       46.65       51.78      1.92 o 
   3  10   2       30.93       31.55      1.51 o 
   4  10   2      126.19      129.57      2.33 o 
   5  10   2        6.25        4.71      1.51 o 
   6  10   2      281.48      270.08      4.32 o 
   7  10   2       53.87       57.09      3.94 o 
  -8  11   2        3.58        1.69      1.26 o 
  -7  11   2      147.35      139.66      4.13 o 
  -6  11   2        0.12        3.79      1.53 o 
  -5  11   2        0.16        0.20      1.83 o 
  -4  11   2        0.50        0.09      1.37 o 
  -3  11   2     1033.78     1067.48     12.06 o 
  -2  11   2      419.21      398.66      7.78 o 
  -1  11   2     1061.89     1105.31     16.63 o 
   0  11   2      471.98      525.95      7.76 o 
   1  11   2     2649.38     2804.58     66.80 o 
   2  11   2       68.23       66.18      1.60 o 
   3  11   2        0.43       -0.26      1.25 o 
   4  11   2      206.28      205.59      4.11 o 
   5  11   2      171.88      198.67      5.07 o 
   6  11   2      348.58      335.04      9.51 o 
   7  11   2      208.13      198.13      4.02 o 
  -8  12   2       13.38       10.19      1.62 o 
  -7  12   2       27.59       23.34      2.88 o 
  -6  12   2      917.21      899.62      8.43 o 
  -5  12   2       96.07      109.32      3.33 o 
  -4  12   2      173.65      156.58      3.92 o 
  -3  12   2       49.19       66.18      2.12 o 
  -2  12   2        0.31        1.95      1.17 o 
  -1  12   2     1026.36     1066.56     13.03 o 
   0  12   2      235.90      220.35      3.58 o 
   1  12   2      522.95      548.92     10.89 o 
   2  12   2      470.73      446.52      7.35 o 
   3  12   2      219.10      213.67      3.17 o 
   4  12   2        0.05        1.56      1.10 o 
   5  12   2       85.57       92.12      3.30 o 
   6  12   2      501.92      471.45      6.97 o 
   7  12   2        2.16        1.73      1.36 o 
  -7  13   2      573.82      636.81      6.44 o 
  -6  13   2     1149.53     1147.54     12.10 o 
  -5  13   2       43.74       42.47      3.88 o 
  -4  13   2      367.36      368.72      4.46 o 
  -3  13   2       55.81       59.32      3.77 o 
  -2  13   2      345.04      312.42      5.32 o 
  -1  13   2      178.89      181.72      2.51 o 
   0  13   2      197.26      234.15      3.89 o 
   1  13   2      760.88      737.97      9.64 o 
   2  13   2      453.59      435.66      5.86 o 
   3  13   2      235.43      243.27      5.47 o 
   4  13   2       23.82       25.89      3.36 o 
   5  13   2      968.48      979.70     10.40 o 
   6  13   2      144.87      153.81      2.81 o 
   7  13   2      398.07      439.79     11.53 o 
  -7  14   2       59.71       62.50      5.74 o 
  -6  14   2      179.43      196.87      4.13 o 
  -5  14   2      104.42      106.53      3.04 o 
  -4  14   2     2553.88     2671.43     46.90 o 
  -3  14   2     1010.71      981.09     15.78 o 
  -2  14   2        6.78        8.14      1.86 o 
  -1  14   2       48.21       57.33      2.29 o 
   0  14   2       55.11       56.49      2.73 o 
   1  14   2      804.61      809.68      9.86 o 
   2  14   2     1901.85     1857.00     19.12 o 
   3  14   2     1208.49     1197.59     12.53 o 
   4  14   2     2234.82     2326.16     36.14 o 
   5  14   2      343.79      346.90      5.84 o 
   6  14   2       70.39       78.51      2.65 o 
   7  14   2       33.27       28.06      4.11 o 
  -7  15   2        0.05       -1.85      1.85 o 
  -6  15   2      215.19      204.95      6.82 o 
  -5  15   2     1475.54     1558.37     18.13 o 
  -4  15   2      187.02      176.02      3.25 o 
  -3  15   2      117.35      110.55      3.23 o 
  -2  15   2      122.76      113.74      2.48 o 
  -1  15   2        0.60        2.06      1.80 o 
   0  15   2      116.21       98.99      2.29 o 
   1  15   2      442.29      411.52      6.41 o 
   2  15   2     1727.34     1726.84     18.00 o 
   3  15   2       94.17       91.27      2.33 o 
   4  15   2       89.47       93.46      4.02 o 
   5  15   2      616.39      630.07      9.06 o 
   6  15   2     1012.14     1091.57     10.93 o 
  -7  16   2       49.29       51.53      6.31 o 
  -6  16   2      461.35      499.28      9.42 o 
  -5  16   2     1177.63     1187.63     15.88 o 
  -4  16   2      922.63      909.30     13.36 o 
  -3  16   2      384.25      373.11      3.87 o 
  -2  16   2      112.84       91.42      2.82 o 
  -1  16   2        0.18        1.33      1.78 o 
   0  16   2      197.63      194.04      3.28 o 
   1  16   2      518.52      464.38      4.99 o 
   2  16   2      534.82      534.01      6.66 o 
   3  16   2      101.52      102.00      3.28 o 
   4  16   2      563.25      598.96      6.22 o 
   5  16   2       22.19       22.10      2.64 o 
   6  16   2      166.55      184.85      6.29 o 
  -6  17   2      194.18      222.33      4.46 o 
  -5  17   2      130.03      131.41      6.00 o 
  -4  17   2       53.07       44.45      5.40 o 
  -3  17   2       11.34       11.25      1.84 o 
  -2  17   2       34.39       36.41      4.24 o 
  -1  17   2       30.71       40.39      5.06 o 
   0  17   2       45.54       39.94      5.58 o 
   1  17   2      355.40      349.81      3.51 o 
   2  17   2      809.58      812.16      7.42 o 
   3  17   2        0.00        2.38      1.39 o 
   4  17   2        0.01        0.25      2.21 o 
   5  17   2       15.89       16.31      2.33 o 
   6  17   2      202.64      205.27      6.27 o 
  -6  18   2       96.24       99.23      6.75 o 
  -5  18   2      127.71      120.47      5.05 o 
  -4  18   2        4.16        3.91      1.73 o 
  -3  18   2      238.92      227.48      4.26 o 
  -2  18   2      155.19      137.96      5.00 o 
  -1  18   2      146.13      146.03      3.28 o 
   0  18   2       52.33       40.93      6.06 o 
   1  18   2     1506.73     1503.02     12.94 o 
   2  18   2      354.37      354.46      5.69 o 
   3  18   2      268.07      264.78      4.49 o 
   4  18   2      224.72      217.48      3.84 o 
   5  18   2       44.19       45.94      4.03 o 
  -6  19   2       60.96       74.58      5.80 o 
  -5  19   2        0.01        4.26      1.16 o 
  -4  19   2        0.00        1.69      1.72 o 
  -3  19   2        0.93        0.73      1.23 o 
  -2  19   2     1082.64     1118.02     10.60 o 
  -1  19   2       26.80       27.14      3.70 o 
   0  19   2        0.41       -0.39      1.72 o 
   1  19   2       20.33       37.62      3.50 o 
   2  19   2       34.87       38.52      5.37 o 
   3  19   2        1.71       -1.19      2.13 o 
   4  19   2       19.63       18.14      2.51 o 
   5  19   2        7.72       17.91      3.35 o 
  -5  20   2       18.75       17.00      2.58 o 
  -4  20   2       11.87       10.22      1.78 o 
  -3  20   2      205.17      202.35      3.93 o 
  -2  20   2        4.11        1.90      1.25 o 
  -1  20   2        0.24        1.21      1.47 o 
   0  20   2        0.14        1.00      1.44 o 
   1  20   2      907.46      864.65     10.90 o 
   2  20   2      283.71      305.78      4.80 o 
   3  20   2        0.12        0.08      1.49 o 
   4  20   2       81.29       90.89      4.53 o 
   5  20   2       26.63       34.12      5.07 o 
  -5  21   2      187.65      242.00      3.50 o 
  -4  21   2        5.66        6.54      1.92 o 
  -3  21   2      105.11      118.41      4.52 o 
  -2  21   2      598.70      597.09     11.06 o 
  -1  21   2       22.62       28.76      3.73 o 
   0  21   2      325.94      352.54      6.39 o 
   1  21   2       40.91       38.67      4.31 o 
   2  21   2      201.00      170.67      3.91 o 
   3  21   2      132.17      145.97      4.69 o 
   4  21   2        2.92        4.47      1.65 o 
  -4  22   2       10.13        8.68      1.72 o 
  -3  22   2       80.49       71.75      4.97 o 
  -2  22   2       49.08       50.41      5.17 o 
  -1  22   2      457.15      453.32      8.61 o 
   0  22   2       71.45       73.73      3.92 o 
   1  22   2       39.31       41.14      3.69 o 
   2  22   2       13.43        6.23      2.59 o 
   3  22   2        0.99        1.57      1.58 o 
   4  22   2        0.32        2.06      2.68 o 
  -3  23   2       73.41       76.51      3.46 o 
  -2  23   2       21.18       10.92      2.42 o 
  -1  23   2        2.59        2.14      1.36 o 
   0  23   2        7.72        4.36      1.44 o 
   1  23   2      128.98      128.08      4.19 o 
   2  23   2        2.16        2.86      2.33 o 
   3  23   2        0.20        1.49      1.52 o 
  -2  24   2       58.87       62.14      4.87 o 
  -1  24   2       11.35        5.94      1.67 o 
   0  24   2      207.71      241.41      4.88 o 
   1  24   2        0.49        1.89      1.38 o 
   2  24   2      346.29      389.97      6.49 o 
  -1  25   2        1.74        4.24      1.37 o 
   0  25   2       12.50        9.85      2.12 o 
  -9   0   3      197.75      251.41     11.94 o 
  -7   0   3      102.18       93.29      5.51 o 
  -5   0   3        8.95        1.72      1.38 o 
  -1   0   3     1515.26     1330.11     36.96 o 
   1   0   3     1731.47     1544.02     59.74 o 
   3   0   3       86.74       70.10      2.63 o 
   5   0   3      501.28      480.31      7.15 o 
   7   0   3     2869.44     3076.14     87.34 o 
  -9   1   3       56.39       56.84      5.88 o 
  -8   1   3       16.09       16.83      1.91 o 
  -7   1   3      104.59      106.08      4.09 o 
  -6   1   3      615.38      583.09      7.17 o 
  -5   1   3      105.53       84.57      2.09 o 
  -3   1   3      840.12      809.73     14.15 o 
   1   1   3     1388.23     1328.79     24.91 o 
   2   1   3      791.09      804.84      7.06 o 
   3   1   3        0.17        1.43      0.69 o 
   4   1   3       66.13       53.68      2.72 o 
   5   1   3        5.88        6.54      1.63 o 
   6   1   3       13.27       16.91      2.23 o 
   7   1   3       20.49       21.77      2.61 o 
   8   1   3      181.42      191.65      4.37 o 
  -9   2   3      211.47      222.04      3.46 o 
  -8   2   3        4.83        4.41      1.45 o 
  -7   2   3       48.29       46.99      6.24 o 
  -6   2   3      169.06      162.67      3.11 o 
  -5   2   3       51.06       52.96      1.87 o 
  -4   2   3      619.44      698.46     11.55 o 
  -3   2   3      140.18      161.52      2.18 o 
  -2   2   3     2741.90     2773.88     66.56 o 
   2   2   3      389.87      388.75      4.35 o 
   3   2   3      560.85      585.29      7.16 o 
   4   2   3       45.54       47.93      3.68 o 
   5   2   3       17.00       17.67      2.41 o 
   6   2   3       73.60       70.26      2.93 o 
   7   2   3     1452.05     1566.50     28.04 o 
   8   2   3      155.55      162.00      3.57 o 
  -9   3   3       27.61       31.74      4.20 o 
  -8   3   3        2.13        2.23      1.61 o 
  -7   3   3      288.24      277.45      4.48 o 
  -6   3   3      681.31      647.42      7.33 o 
  -5   3   3       18.18       19.70      2.77 o 
  -4   3   3        0.10        0.79      0.60 o 
  -2   3   3       23.14       13.80      0.99 o 
   0   3   3      419.76      380.71      4.29 o 
   2   3   3      202.98      212.50      2.67 o 
   3   3   3      163.78      150.85      2.36 o 
   4   3   3       10.56        7.65      1.43 o 
   5   3   3      176.42      177.20      2.46 o 
   6   3   3      175.71      175.56      4.36 o 
   7   3   3        4.64        2.89      1.35 o 
   8   3   3      204.92      217.10      4.46 o 
  -9   4   3       86.19       72.17      3.67 o 
  -8   4   3        1.09        1.98      1.16 o 
  -7   4   3      359.16      359.62      5.07 o 
  -6   4   3      178.81      179.00      3.15 o 
  -5   4   3      197.21      193.55      3.68 o 
  -4   4   3      373.52      439.81     11.03 o 
  -3   4   3      551.73      503.84      9.12 o 
  -2   4   3      342.78      335.54      5.57 o 
  -1   4   3      109.80      102.19      2.48 o 
   1   4   3      953.23      954.98     11.32 o 
   2   4   3     2325.41     2480.36     56.47 o 
   3   4   3      911.50     1057.36     15.62 o 
   4   4   3      265.71      264.25      4.27 o 
   5   4   3       85.66       85.84      2.73 o 
   6   4   3       48.87       53.80      5.61 o 
   7   4   3        7.65        6.11      1.69 o 
   8   4   3      236.12      231.81      3.81 o 
  -9   5   3       30.26       36.66      4.85 o 
  -8   5   3       16.54       10.78      1.99 o 
  -7   5   3      137.93      129.97      3.04 o 
  -6   5   3     2112.85     2150.73     21.47 o 
  -5   5   3      114.17      109.93      2.51 o 
  -4   5   3     2125.68     2145.28     20.11 o 
  -3   5   3      535.34      583.16      8.72 o 
  -2   5   3     2411.41     2425.87     31.28 o 
  -1   5   3     1021.70     1016.59      8.75 o 
   0   5   3       30.39       38.15      1.25 o 
   1   5   3      982.27      970.99     13.19 o 
   2   5   3     1905.42     1998.93     37.13 o 
   3   5   3      494.63      501.35      6.88 o 
   4   5   3     1454.08     1514.55     42.53 o 
   5   5   3      508.61      524.50      7.46 o 
   6   5   3      253.57      245.05      5.98 o 
   7   5   3       80.29       80.29      3.69 o 
   8   5   3        7.19        8.89      1.65 o 
  -9   6   3      403.76      468.86      8.19 o 
  -8   6   3       15.58       20.45      2.47 o 
  -7   6   3      463.01      435.11      5.92 o 
  -6   6   3      678.70      626.05      8.24 o 
  -5   6   3       43.73       48.81      4.99 o 
  -4   6   3        4.45        3.67      1.48 o 
  -3   6   3      266.28      303.63      4.69 o 
  -2   6   3     1740.83     1871.34     44.01 o 
  -1   6   3      830.87      784.68      6.85 o 
   0   6   3     1788.65     1719.67     30.42 o 
   2   6   3      759.26      883.71      7.72 o 
   3   6   3     2802.80     3042.77     30.58 o 
   4   6   3     1123.25     1172.30     12.25 o 
   5   6   3       86.64       86.51      3.79 o 
   6   6   3      423.91      442.26      8.69 o 
   7   6   3       16.94       12.97      2.30 o 
   8   6   3       15.41       13.91      2.45 o 
  -8   7   3       88.33       83.25      2.85 o 
  -7   7   3      273.71      255.58      5.47 o 
  -6   7   3       26.70       35.77      4.18 o 
  -5   7   3       31.87       29.69      5.17 o 
  -4   7   3       10.05        2.09      1.19 o 
  -3   7   3        2.60        0.65      1.48 o 
  -1   7   3        3.04        4.00      0.68 o 
   0   7   3      290.04      258.31      3.43 o 
   3   7   3      245.75      265.07      3.93 o 
   4   7   3     1365.86     1443.64     14.76 o 
   5   7   3       16.35       17.47      2.27 o 
   6   7   3      109.95      115.79      3.72 o 
   7   7   3       27.97       25.00      3.60 o 
   8   7   3        8.06       11.58      2.13 o 
  -8   8   3       25.34       23.31      2.96 o 
  -7   8   3       32.08       33.49      4.96 o 
  -6   8   3        5.26        6.47      1.80 o 
  -5   8   3        0.51        2.21      1.18 o 
  -4   8   3       61.89       63.33      2.71 o 
  -3   8   3     1434.74     1509.52     23.10 o 
  -2   8   3      853.88      859.10     17.76 o 
  -1   8   3      377.70      441.21      5.32 o 
   1   8   3       14.17       10.16      1.25 o 
   2   8   3     2234.12     2341.24     20.48 o 
   3   8   3      851.35      842.10      9.24 o 
   4   8   3        4.15        5.70      0.96 o 
   5   8   3        0.01        0.60      1.15 o 
   6   8   3      169.96      163.88      4.92 o 
   7   8   3       44.21       36.24      5.10 o 
  -8   9   3       43.54       35.48      6.03 o 
  -7   9   3        3.35        3.57      1.30 o 
  -6   9   3        2.18        4.94      1.67 o 
  -5   9   3       28.68       29.45      4.34 o 
  -4   9   3     1602.90     1618.11     24.78 o 
  -3   9   3      239.31      205.34      4.03 o 
  -2   9   3      804.90      853.05     13.38 o 
   1   9   3        6.10        4.82      1.05 o 
   2   9   3       23.51       19.91      1.52 o 
   3   9   3     1186.95     1176.51     11.50 o 
   4   9   3      146.33      158.43      3.09 o 
   5   9   3       46.44       45.36      3.42 o 
   6   9   3        5.07        4.00      1.14 o 
   7   9   3        3.41        3.65      1.32 o 
  -8  10   3       38.80       47.15      3.80 o 
  -7  10   3       75.72       66.57      5.63 o 
  -6  10   3       78.28       88.77      2.94 o 
  -5  10   3       95.97      103.89      2.54 o 
  -4  10   3       19.00       21.08      4.35 o 
  -3  10   3       13.78       19.39      2.28 o 
  -2  10   3      152.44      174.05      3.93 o 
   0  10   3      542.58      531.44      9.79 o 
   1  10   3      842.17      889.85     16.17 o 
   2  10   3     1029.08     1049.13     13.28 o 
   3  10   3      112.71       95.20      2.07 o 
   4  10   3      978.26      985.34     10.50 o 
   5  10   3        6.52        5.86      1.38 o 
   6  10   3      159.16      140.53      2.98 o 
   7  10   3      562.34      559.17     13.99 o 
  -8  11   3       34.85       21.99      3.50 o 
  -7  11   3      100.83       84.81      5.07 o 
  -6  11   3       35.43       29.89      4.20 o 
  -5  11   3       11.38       15.57      2.46 o 
  -4  11   3        9.53       10.25      1.78 o 
  -3  11   3      549.48      544.91      7.75 o 
  -2  11   3     1080.02     1174.74     18.28 o 
  -1  11   3        6.18        6.79      1.58 o 
   0  11   3       44.20       44.32      4.08 o 
   1  11   3      132.55      156.60      2.40 o 
   2  11   3       21.94       23.99      1.71 o 
   3  11   3       92.59       83.47      1.37 o 
   4  11   3        0.27        2.52      1.01 o 
   5  11   3      142.57      125.36      4.82 o 
   6  11   3      473.28      483.30     13.37 o 
   7  11   3       29.19       30.96      4.52 o 
  -8  12   3       40.44       43.18      5.67 o 
  -7  12   3       34.83       31.49      4.63 o 
  -6  12   3      710.56      689.90      9.69 o 
  -5  12   3      301.92      293.94      4.25 o 
  -4  12   3     1420.66     1425.56     14.46 o 
  -3  12   3      218.16      209.35      4.80 o 
  -2  12   3      768.29      762.58      8.70 o 
  -1  12   3      672.22      650.18     11.36 o 
   0  12   3       87.85       70.51      1.43 o 
   1  12   3      394.19      357.41      6.04 o 
   2  12   3       61.99       54.09      1.39 o 
   3  12   3      316.05      282.04      3.45 o 
   4  12   3      336.42      324.03      3.95 o 
   5  12   3      597.07      580.96      6.25 o 
   6  12   3        5.06        6.07      1.54 o 
   7  12   3       10.28       18.48      2.70 o 
  -8  13   3        1.38        2.67      1.13 o 
  -7  13   3        2.89        3.75      1.13 o 
  -6  13   3      615.70      603.73      6.34 o 
  -5  13   3      106.58      101.29      3.14 o 
  -4  13   3       60.80       51.72      4.46 o 
  -3  13   3      252.29      238.19      4.10 o 
  -2  13   3      375.18      353.54      5.78 o 
  -1  13   3       79.11      103.62      3.16 o 
   0  13   3        7.17        8.59      2.21 o 
   1  13   3      117.55      103.21      2.17 o 
   2  13   3        2.87        5.98      0.99 o 
   3  13   3      283.58      277.60      3.84 o 
   4  13   3      181.30      171.94      3.21 o 
   5  13   3      794.76      838.62      8.30 o 
   6  13   3       16.78       16.40      2.86 o 
   7  13   3       34.86       41.22      6.73 o 
  -7  14   3       99.99      107.73      5.65 o 
  -6  14   3        0.48        2.49      1.30 o 
  -5  14   3      252.64      208.49      4.56 o 
  -4  14   3     1104.86     1124.96     20.11 o 
  -3  14   3     1498.24     1499.75     22.51 o 
  -2  14   3        1.76        1.64      1.37 o 
  -1  14   3      279.76      262.35      4.55 o 
   0  14   3       78.13       73.19      2.28 o 
   1  14   3      141.90      118.17      3.23 o 
   2  14   3      511.06      457.19      4.91 o 
   3  14   3      467.52      452.61      4.55 o 
   4  14   3      624.92      624.49      6.90 o 
   5  14   3      138.89      146.38      3.20 o 
   6  14   3        1.03        1.63      2.47 o 
  -7  15   3       31.36       37.65      4.69 o 
  -6  15   3       37.99       47.47      5.71 o 
  -5  15   3        1.10        1.91      1.46 o 
  -4  15   3      472.06      471.64     11.26 o 
  -3  15   3      662.40      652.02     10.41 o 
  -2  15   3      227.69      215.40      3.32 o 
  -1  15   3      233.16      238.57      6.04 o 
   0  15   3      346.58      331.34      3.92 o 
   1  15   3      907.89      913.86     11.45 o 
   2  15   3      220.97      229.35      2.68 o 
   3  15   3        0.67        1.95      1.13 o 
   4  15   3       49.65       57.88      4.71 o 
   5  15   3      617.51      672.21      6.81 o 
   6  15   3       26.07       25.38      4.22 o 
  -7  16   3        5.78        4.62      2.11 o 
  -6  16   3      183.88      186.17      4.66 o 
  -5  16   3       23.27       23.75      3.60 o 
  -4  16   3      119.96      118.84      2.91 o 
  -3  16   3     2247.37     2328.41     34.01 o 
  -2  16   3       61.22       73.91      3.31 o 
  -1  16   3      187.79      186.49      3.61 o 
   0  16   3      143.43      144.44      4.36 o 
   1  16   3     1539.84     1458.81     17.38 o 
   2  16   3       55.02       59.67      7.24 o 
   3  16   3       49.43       52.40      3.82 o 
   4  16   3      444.71      454.04      5.19 o 
   5  16   3      375.66      400.41      5.68 o 
   6  16   3       12.88        7.66      1.86 o 
  -6  17   3       31.72       35.61      4.40 o 
  -5  17   3       57.49       61.09      5.54 o 
  -4  17   3       65.96       71.16      3.84 o 
  -3  17   3      105.11      106.59      4.70 o 
  -2  17   3       99.48       96.84      3.90 o 
  -1  17   3        0.22        0.40      1.48 o 
   0  17   3       68.89       73.53      2.53 o 
   1  17   3      481.77      496.66      4.55 o 
   2  17   3     1988.22     2070.72     15.72 o 
   3  17   3      297.25      312.56      5.87 o 
   4  17   3       70.46       64.29      5.20 o 
   5  17   3        4.74        2.48      1.90 o 
   6  17   3        5.15        5.93      2.05 o 
  -6  18   3      177.13      189.73      4.87 o 
  -5  18   3        1.88        1.82      1.49 o 
  -4  18   3        4.02        6.24      1.57 o 
  -3  18   3      375.87      377.13      5.22 o 
  -2  18   3       17.31       17.05      2.55 o 
  -1  18   3       70.80       78.81      2.81 o 
   0  18   3      146.41      143.69      4.14 o 
   1  18   3      556.57      556.21      5.30 o 
   2  18   3      616.49      618.27     11.24 o 
   3  18   3      138.42      141.29      4.43 o 
   4  18   3      372.81      376.54      4.61 o 
   5  18   3      148.33      144.26      8.71 o 
  -6  19   3        0.00        1.20      1.43 o 
  -5  19   3       90.84       76.17      7.36 o 
  -4  19   3      117.37      116.80      3.81 o 
  -3  19   3        0.43        1.49      1.51 o 
  -2  19   3       69.38       76.34      2.78 o 
  -1  19   3        7.24        3.54      1.15 o 
   0  19   3      639.82      639.82      6.95 o 
   1  19   3       14.15       10.24      1.83 o 
   2  19   3      586.84      619.71      8.16 o 
   3  19   3        0.49       -0.01      1.60 o 
   4  19   3       26.88       26.04      3.89 o 
   5  19   3       44.66       36.61      4.92 o 
  -5  20   3       22.23       21.40      3.49 o 
  -4  20   3        0.48        1.09      1.55 o 
  -3  20   3        9.27       12.69      1.86 o 
  -2  20   3        1.04        0.82      2.13 o 
  -1  20   3      314.78      270.56      4.82 o 
   0  20   3        4.01        2.19      1.22 o 
   1  20   3        1.67        5.03      1.63 o 
   2  20   3       25.06       22.80      3.49 o 
   3  20   3        0.40        1.12      0.77 o 
   4  20   3       31.32       31.21      5.38 o 
  -5  21   3       24.28       18.67      2.99 o 
  -4  21   3      195.31      209.66      4.44 o 
  -3  21   3       27.36       23.13      3.43 o 
  -2  21   3       48.75       61.60      3.47 o 
  -1  21   3       13.57        8.44      1.77 o 
   0  21   3        1.05        2.22      1.90 o 
   1  21   3       42.20       60.50      3.11 o 
   2  21   3       52.63       46.17      4.63 o 
   3  21   3        0.00        3.93      2.89 o 
   4  21   3       12.16       19.07      2.46 o 
  -4  22   3       29.26       32.25      4.25 o 
  -3  22   3        0.00        2.81      1.50 o 
  -2  22   3       60.33       61.60      5.62 o 
  -1  22   3      226.10      238.10      4.63 o 
   0  22   3        4.25        2.85      1.99 o 
   1  22   3       46.60       40.07      4.67 o 
   2  22   3       13.44       12.93      2.06 o 
   3  22   3       71.05       77.52      6.49 o 
  -3  23   3      157.40      167.23      4.22 o 
  -2  23   3       35.83       41.48      6.58 o 
  -1  23   3       58.41       52.55      5.43 o 
   0  23   3      272.77      288.83      8.29 o 
   1  23   3       12.64       10.63      2.19 o 
   2  23   3        2.48        4.06      1.79 o 
  -2  24   3        0.09        2.94      0.96 o 
  -1  24   3       48.13       48.52      3.05 o 
   0  24   3       17.06       13.62      2.27 o 
   1  24   3      213.18      237.32      3.38 o 
  -8   0   4      355.80      350.51      7.55 o 
  -6   0   4       28.77       35.54      6.59 o 
   2   0   4       16.36       10.48      1.92 o 
   4   0   4       11.24       23.64      5.13 o 
   6   0   4      669.04      725.21     12.99 o 
   8   0   4      354.34      400.16      6.04 o 
  -9   1   4        4.95        3.71      1.57 o 
  -8   1   4        5.84        1.13      1.41 o 
  -7   1   4        1.72        3.12      1.36 o 
  -6   1   4        0.42        1.93      1.52 o 
  -5   1   4      789.75      828.64     12.44 o 
  -4   1   4      831.28      753.14      9.20 o 
  -3   1   4     1305.90     1359.35     28.92 o 
  -2   1   4     1547.47     1475.33     34.62 o 
  -1   1   4      700.27      609.60     11.78 o 
   0   1   4     1352.37     1425.29     37.14 o 
   1   1   4       96.07       89.05      1.48 o 
   2   1   4     1529.73     1641.79     25.48 o 
   3   1   4      143.96      142.39      1.96 o 
   4   1   4        0.01        0.17      1.17 o 
   5   1   4        0.47        0.80      1.26 o 
   6   1   4      352.11      356.63      5.85 o 
   7   1   4     1211.47     1318.18     15.74 o 
   8   1   4       25.87       27.93      4.73 o 
  -9   2   4        0.10       -0.47      1.58 o 
  -8   2   4      104.60      114.12      3.59 o 
  -7   2   4       44.52       44.09      4.50 o 
  -6   2   4      540.97      511.20      5.25 o 
  -5   2   4      342.93      327.30      5.09 o 
  -3   2   4       20.46       28.71      1.82 o 
  -2   2   4      304.78      271.87      3.93 o 
  -1   2   4      192.01      162.89      1.82 o 
   1   2   4       43.05       29.20      1.01 o 
   2   2   4     2321.84     2435.25     35.54 o 
   3   2   4        2.27        2.24      1.10 o 
   4   2   4       12.71       14.71      2.18 o 
   5   2   4        9.44        9.36      2.37 o 
   6   2   4       39.96       54.94      5.27 o 
   7   2   4      729.61      780.30     12.46 o 
   8   2   4       48.00       43.34      6.53 o 
  -9   3   4       68.58       69.85      3.57 o 
  -8   3   4       28.56       32.72      4.38 o 
  -7   3   4       99.64       96.30      3.28 o 
  -6   3   4     1310.11     1356.16     14.58 o 
  -5   3   4      969.34      962.74     13.27 o 
  -4   3   4      292.35      318.65      5.93 o 
  -3   3   4        5.86        7.05      1.18 o 
  -2   3   4     1536.59     1417.25     32.50 o 
   1   3   4      242.04      256.62      3.08 o 
   3   3   4     3156.15     3342.72     26.24 o 
   4   3   4      503.33      524.96      6.59 o 
   5   3   4       51.65       52.17      2.83 o 
   6   3   4     1320.76     1347.70     15.28 o 
   7   3   4       53.03       55.29      2.81 o 
   8   3   4       17.31       14.04      2.33 o 
  -9   4   4        1.41        1.53      1.12 o 
  -8   4   4      282.50      273.48      4.28 o 
  -7   4   4       75.08       79.12      4.73 o 
  -6   4   4      392.93      387.60      4.78 o 
  -5   4   4      528.46      523.59      6.67 o 
  -4   4   4     1270.47     1192.72     20.68 o 
  -3   4   4     1259.69     1316.89     22.39 o 
  -2   4   4     1549.53     1495.85     27.95 o 
  -1   4   4      700.71      690.98      7.41 o 
   0   4   4      763.34      711.86      7.17 o 
   1   4   4      168.30      176.22      3.09 o 
   2   4   4      280.62      379.30      7.27 o 
   3   4   4     4024.24     4250.17     16.45 o 
   4   4   4        0.47        0.16      0.99 o 
   5   4   4       38.28       41.17      3.19 o 
   6   4   4       19.84       21.59      2.86 o 
   7   4   4       70.84       72.95      4.36 o 
   8   4   4        4.22        4.77      1.68 o 
  -9   5   4      123.65      108.96      4.55 o 
  -8   5   4      560.09      562.94      6.43 o 
  -7   5   4       70.43       63.45      4.06 o 
  -6   5   4     1901.19     1912.69     32.15 o 
  -5   5   4       31.45       38.10      3.81 o 
  -4   5   4     1021.63     1014.74     17.83 o 
  -3   5   4     1251.86     1245.18     23.76 o 
  -2   5   4       23.20       23.58      1.76 o 
  -1   5   4     1427.77     1378.82     27.26 o 
   1   5   4      141.11      166.75      2.85 o 
   3   5   4      284.68      320.60      4.39 o 
   4   5   4       48.05       58.36      2.12 o 
   5   5   4        4.74        4.66      1.68 o 
   6   5   4      380.87      375.42      4.57 o 
   7   5   4       35.15       33.47      5.50 o 
  -9   6   4       74.12       77.31      5.14 o 
  -8   6   4       42.93       48.55      5.21 o 
  -7   6   4      158.59      146.59      3.96 o 
  -6   6   4      279.07      301.29      5.14 o 
  -5   6   4      117.61      141.60      2.94 o 
  -4   6   4      223.43      241.16      5.20 o 
  -2   6   4       34.88       37.74      2.58 o 
  -1   6   4       34.47       36.33      0.92 o 
   0   6   4      169.44      183.78      2.27 o 
   1   6   4     1108.70     1108.86     23.63 o 
   3   6   4        3.67        3.00      0.68 o 
   4   6   4       27.75       27.68      2.01 o 
   5   6   4      173.15      180.75      3.07 o 
   6   6   4      113.35      100.31      3.83 o 
   7   6   4      168.98      177.35      4.11 o 
  -8   7   4        0.73        2.03      1.96 o 
  -7   7   4        3.45        5.82      1.79 o 
  -6   7   4      300.43      281.02      3.02 o 
  -5   7   4        2.21        5.05      2.94 o 
  -4   7   4        7.68        8.26      1.38 o 
  -3   7   4     1643.48     1660.32     37.48 o 
  -2   7   4      213.51      196.35      2.16 o 
  -1   7   4       18.50       26.81      2.12 o 
   0   7   4        6.59        7.67      0.95 o 
   1   7   4       83.40      111.17      2.61 o 
   3   7   4     2658.44     2713.97     37.22 o 
   4   7   4        1.15        0.70      0.63 o 
   5   7   4      144.02      145.93      3.59 o 
   6   7   4       79.94       76.37      3.54 o 
   7   7   4       18.88       15.28      2.69 o 
  -8   8   4        4.70        5.73      2.16 o 
  -7   8   4       69.68       71.20      3.17 o 
  -6   8   4       38.17       30.69      4.41 o 
  -5   8   4      312.90      320.91      5.70 o 
  -4   8   4       19.97       26.27      3.38 o 
  -3   8   4     2110.53     2143.07     56.61 o 
  -2   8   4      179.90      164.44      3.40 o 
  -1   8   4      165.32      181.30      2.10 o 
   0   8   4      951.80      951.95     11.11 o 
   1   8   4      548.31      536.78      8.14 o 
   3   8   4      731.00      813.98      8.53 o 
   4   8   4      558.47      596.20      6.29 o 
   5   8   4      512.14      516.09      8.37 o 
   6   8   4       31.36       30.83      4.31 o 
   7   8   4        4.85        2.43      1.79 o 
  -8   9   4        4.94        1.82      2.08 o 
  -7   9   4      672.52      659.46     10.43 o 
  -6   9   4        5.44        7.35      1.71 o 
  -5   9   4       64.74       57.62      2.95 o 
  -4   9   4      437.10      394.21      6.81 o 
  -3   9   4      527.30      523.73     14.85 o 
  -2   9   4      254.29      263.62      4.38 o 
  -1   9   4      831.85      809.46     14.89 o 
   0   9   4      368.25      352.65      6.15 o 
   3   9   4      512.34      496.25      9.46 o 
   4   9   4       16.59       14.98      2.09 o 
   5   9   4       53.60       64.41      4.45 o 
   6   9   4       25.52       23.15      3.49 o 
   7   9   4       91.32       80.31      4.70 o 
  -8  10   4       61.36       49.45      4.06 o 
  -7  10   4        3.90        3.70      1.45 o 
  -6  10   4      539.42      526.60      6.10 o 
  -5  10   4      702.67      709.67      7.63 o 
  -4  10   4      298.21      282.26      4.87 o 
  -3  10   4      366.36      384.80      5.64 o 
  -2  10   4      507.25      462.36      6.54 o 
  -1  10   4      276.04      327.11      5.94 o 
   0  10   4     1344.88     1435.32     12.86 o 
   1  10   4      128.99      143.40      3.12 o 
   2  10   4     1345.02     1291.06     12.56 o 
   3  10   4       15.74       15.52      2.11 o 
   4  10   4        0.33        0.60      1.03 o 
   5  10   4        9.20        8.21      1.98 o 
   6  10   4      251.16      246.49      3.79 o 
   7  10   4        0.00        3.35      1.84 o 
  -8  11   4      210.89      209.33      3.49 o 
  -7  11   4      432.08      438.42      5.07 o 
  -6  11   4      337.41      296.85      5.10 o 
  -5  11   4      493.42      486.55      8.28 o 
  -4  11   4      511.81      510.16      5.18 o 
  -3  11   4      183.90      152.44      3.51 o 
  -2  11   4       56.23       52.81      1.72 o 
  -1  11   4     2083.87     2156.61     49.03 o 
   0  11   4      183.50      153.02      3.23 o 
   1  11   4       13.68       16.24      2.35 o 
   2  11   4      383.99      364.18      5.49 o 
   3  11   4      498.17      460.75      7.12 o 
   4  11   4      378.28      375.23      2.91 o 
   5  11   4       32.87       24.52      2.79 o 
   6  11   4      653.47      709.95      6.37 o 
   7  11   4       16.41       16.99      2.51 o 
  -8  12   4      165.66      145.99      4.69 o 
  -7  12   4       49.25       47.86      5.10 o 
  -6  12   4      329.36      344.29      7.73 o 
  -5  12   4       99.40      110.28      3.91 o 
  -4  12   4      770.53      746.89     11.48 o 
  -3  12   4       20.55       16.72      2.05 o 
  -2  12   4       94.52       94.09      2.23 o 
  -1  12   4      149.37      122.15      2.17 o 
   0  12   4      698.08      755.23     17.45 o 
   1  12   4       68.51       70.54      1.76 o 
   2  12   4      155.61      152.58      3.60 o 
   3  12   4      229.65      229.58      3.12 o 
   4  12   4      218.36      227.38      5.80 o 
   5  12   4      154.13      156.12      3.46 o 
   6  12   4      226.80      209.14      6.28 o 
   7  12   4      104.58      106.32      7.76 o 
  -8  13   4      132.84      143.97      4.64 o 
  -7  13   4      182.64      169.83      3.55 o 
  -6  13   4       75.76       64.91      5.83 o 
  -5  13   4      191.29      199.77      3.40 o 
  -4  13   4       22.77       20.07      2.84 o 
  -3  13   4       14.95       16.07      2.61 o 
  -2  13   4      124.19      129.91      3.49 o 
  -1  13   4       47.23       41.66      2.33 o 
   0  13   4     1611.43     1610.56     29.86 o 
   1  13   4      116.74      113.00      2.49 o 
   2  13   4      245.63      265.35      3.41 o 
   3  13   4     2472.99     2592.69     22.43 o 
   4  13   4       73.13       72.56      3.66 o 
   5  13   4      454.82      423.44      5.99 o 
   6  13   4      153.22      131.99      4.56 o 
  -7  14   4      162.54      165.68      4.43 o 
  -6  14   4      123.50      120.39      3.77 o 
  -5  14   4        0.47        2.32      1.18 o 
  -4  14   4       48.52       52.21      4.24 o 
  -3  14   4      345.65      325.01      8.23 o 
  -2  14   4       45.31       42.31      3.05 o 
  -1  14   4       10.71       14.61      2.08 o 
   0  14   4     1244.18     1229.36     14.50 o 
   1  14   4      266.83      256.97      5.92 o 
   2  14   4      434.98      430.28      6.53 o 
   3  14   4      631.14      637.16      5.78 o 
   4  14   4      714.80      758.79      8.41 o 
   5  14   4      177.93      160.10      3.61 o 
   6  14   4       29.19       23.87      3.56 o 
  -7  15   4      114.10      133.33      8.68 o 
  -6  15   4       13.16        8.45      1.84 o 
  -5  15   4      485.72      471.82      6.67 o 
  -4  15   4      487.64      477.82      6.40 o 
  -3  15   4      117.33      108.99      2.48 o 
  -2  15   4      188.67      192.40      4.07 o 
  -1  15   4       50.57       50.41      2.80 o 
   0  15   4     1100.28     1106.77     11.61 o 
   1  15   4       10.90       14.73      3.07 o 
   2  15   4      534.18      515.23      5.38 o 
   3  15   4      168.90      163.89      2.57 o 
   4  15   4     1284.69     1296.95     10.63 o 
   5  15   4       27.48       21.64      3.34 o 
   6  15   4       67.19       66.40      8.64 o 
  -7  16   4       78.38       82.52      5.79 o 
  -6  16   4      150.12      145.60      3.71 o 
  -5  16   4        0.20       -0.10      2.45 o 
  -4  16   4       16.90       12.46      2.21 o 
  -3  16   4      873.54      890.53      9.28 o 
  -2  16   4       26.06       18.20      4.33 o 
  -1  16   4      344.04      320.50      3.61 o 
   0  16   4      326.39      324.09      2.89 o 
   1  16   4       51.05       50.87      3.54 o 
   2  16   4      508.99      523.52      5.36 o 
   3  16   4       12.53        9.83      1.70 o 
   4  16   4      774.36      809.39     12.41 o 
   5  16   4        9.21       12.43      2.94 o 
   6  16   4       80.70       88.81      3.75 o 
  -6  17   4        0.04        0.35      1.49 o 
  -5  17   4      488.34      499.51      5.15 o 
  -4  17   4      234.92      236.07      3.97 o 
  -3  17   4       38.37       51.87      6.18 o 
  -2  17   4      973.32     1015.43     12.49 o 
  -1  17   4      162.83      201.06      3.53 o 
   0  17   4      124.81      116.54      3.03 o 
   1  17   4      122.50      126.56      3.27 o 
   2  17   4     1529.34     1636.36     25.86 o 
   3  17   4       19.32       17.62      2.80 o 
   4  17   4      143.78      146.70      6.63 o 
   5  17   4      276.48      288.85      6.37 o 
  -6  18   4        0.05        1.12      1.37 o 
  -5  18   4      378.67      382.15      6.96 o 
  -4  18   4      200.12      192.97      7.35 o 
  -3  18   4      420.22      436.70      5.96 o 
  -2  18   4        2.90        3.20      1.18 o 
  -1  18   4     1511.47     1431.16     13.09 o 
   0  18   4      478.63      521.45      5.96 o 
   1  18   4       25.64       31.11      2.60 o 
   2  18   4       97.75      105.09      4.45 o 
   3  18   4        1.24        0.44      1.77 o 
   4  18   4      144.69      139.42      7.91 o 
   5  18   4        0.54        0.86      2.17 o 
  -6  19   4        0.01        2.25      1.47 o 
  -5  19   4      180.51      178.07      4.82 o 
  -4  19   4      154.87      156.95      6.69 o 
  -3  19   4       85.91       89.18      3.81 o 
  -2  19   4        0.37        0.59      1.52 o 
  -1  19   4      162.54      210.32      4.37 o 
   0  19   4      221.88      200.11      5.65 o 
   1  19   4      179.37      163.73      3.44 o 
   2  19   4       44.90       44.50      4.84 o 
   3  19   4        7.21        6.20      2.40 o 
   4  19   4       64.80       61.26      8.91 o 
  -5  20   4       53.84       43.08      6.63 o 
  -4  20   4       30.25       37.08      5.44 o 
  -3  20   4        2.30        1.91      0.97 o 
  -2  20   4      619.20      633.08      9.02 o 
  -1  20   4      342.93      328.41      7.58 o 
   0  20   4        2.46        6.01      1.16 o 
   1  20   4       18.59       18.07      2.52 o 
   2  20   4       47.92       45.06      4.11 o 
   3  20   4       56.82       61.30      4.48 o 
   4  20   4       19.26       22.38      3.24 o 
  -5  21   4        0.41        0.37      1.26 o 
  -4  21   4      201.40      213.19      4.86 o 
  -3  21   4        2.13        2.01      2.50 o 
  -2  21   4       68.19       62.76      3.87 o 
  -1  21   4      180.02      163.71      4.33 o 
   0  21   4      125.39      118.60      4.17 o 
   1  21   4        0.43        0.05      1.31 o 
   2  21   4       10.66       11.12      2.07 o 
   3  21   4        6.79       10.45      2.15 o 
  -4  22   4        8.65       10.92      2.17 o 
  -3  22   4        6.41        5.02      1.27 o 
  -2  22   4        4.70        3.08      1.33 o 
  -1  22   4       34.67       25.43      3.68 o 
   0  22   4       45.42       45.98      2.45 o 
   1  22   4        0.80       -0.78      1.31 o 
   2  22   4      165.77      171.32      5.88 o 
   3  22   4      112.60      123.90      4.08 o 
  -3  23   4       14.42       16.99      2.85 o 
  -2  23   4        3.58        4.76      1.55 o 
  -1  23   4       30.48       27.52      3.68 o 
   0  23   4       59.07       45.00      7.14 o 
   1  23   4       35.65       35.91      5.85 o 
   2  23   4       10.64        7.63      2.51 o 
  -2  24   4       74.24       90.07      2.82 o 
  -1  24   4        6.54       14.07      3.29 o 
   0  24   4        0.10        0.76      1.18 o 
   1  24   4        0.25        2.35      1.32 o 
  -9   0   5       43.85       32.84      7.99 o 
  -7   0   5     3584.02     3764.35     45.16 o 
  -5   0   5     3439.72     3295.46     73.97 o 
  -3   0   5      142.50      121.15      2.59 o 
  -1   0   5      503.40      477.47     17.97 o 
   1   0   5     1579.49     1671.74     26.25 o 
   3   0   5       27.03       35.43      2.47 o 
   5   0   5       64.95       76.93      3.57 o 
   7   0   5     1655.21     1830.68     47.95 o 
  -9   1   5        7.85       12.06      2.23 o 
  -8   1   5      200.93      209.30      3.21 o 
  -7   1   5        1.87        4.79      1.72 o 
  -6   1   5      133.37      150.77      2.55 o 
  -5   1   5      273.40      260.17      4.42 o 
  -3   1   5      109.98      148.49      1.54 o 
  -2   1   5      688.67      650.68      9.54 o 
  -1   1   5      509.03      587.65     22.32 o 
   0   1   5      922.99      958.58      8.81 o 
   1   1   5      114.30      118.69      1.75 o 
   2   1   5      292.47      285.11      3.86 o 
   3   1   5      378.28      380.43      4.53 o 
   4   1   5        2.29        1.69      0.82 o 
   5   1   5       10.88        8.67      1.33 o 
   6   1   5        0.21       -1.66      1.85 o 
   7   1   5       36.82       36.50      4.83 o 
  -9   2   5        0.24       -0.28      1.36 o 
  -8   2   5       11.89       14.21      2.12 o 
  -7   2   5     1497.47     1578.55     14.88 o 
  -6   2   5     1273.62     1284.78     13.38 o 
  -5   2   5     1203.83     1236.70     14.23 o 
  -4   2   5      517.66      534.74      8.69 o 
  -3   2   5      231.04      257.83      4.22 o 
  -2   2   5      459.34      428.92      5.37 o 
  -1   2   5      239.42      223.91      2.54 o 
   1   2   5      116.83      131.94      1.91 o 
   2   2   5        0.07        2.74      0.96 o 
   3   2   5      404.51      415.31      6.61 o 
   4   2   5      100.43       97.13      2.32 o 
   5   2   5        4.90        4.00      1.38 o 
   6   2   5     2132.45     2334.75     32.55 o 
   7   2   5      330.35      340.58      8.12 o 
  -9   3   5        7.42        8.48      1.64 o 
  -8   3   5       18.56       16.74      2.10 o 
  -7   3   5      383.50      365.95      5.23 o 
  -6   3   5     1479.41     1455.01     14.81 o 
  -5   3   5     1379.20     1372.29     15.97 o 
  -4   3   5        0.05        1.49      0.63 o 
  -3   3   5     2644.94     2520.10     63.40 o 
  -2   3   5       25.48       28.77      1.25 o 
   1   3   5      255.37      243.50      3.95 o 
   2   3   5        1.15       -0.74      0.74 o 
   3   3   5       18.92       22.21      1.17 o 
   4   3   5        0.02       -0.76      0.80 o 
   5   3   5        0.69        2.39      1.28 o 
   6   3   5     3321.05     3708.70     55.67 o 
   7   3   5      137.50      145.74      5.32 o 
  -9   4   5      241.65      256.83      3.73 o 
  -8   4   5        1.96        0.11      1.44 o 
  -7   4   5       31.29       40.95      5.01 o 
  -6   4   5        9.49       16.77      1.99 o 
  -5   4   5      386.09      388.11      6.16 o 
  -4   4   5     2742.94     2981.56    103.36 o 
  -3   4   5       16.43       14.32      1.42 o 
   1   4   5      222.89      261.95      3.80 o 
   2   4   5      122.89      112.41      8.87 o 
   3   4   5      750.41      731.00     15.04 o 
   4   4   5       23.35       24.63      2.77 o 
   5   4   5       19.99       22.73      3.39 o 
   6   4   5      104.06       99.88      4.33 o 
   7   4   5      335.47      358.41      5.62 o 
  -9   5   5        0.77        2.63      1.38 o 
  -8   5   5       63.56       66.42      3.47 o 
  -7   5   5      402.27      374.22      4.96 o 
  -6   5   5      751.98      760.45      9.40 o 
  -5   5   5      853.02      904.34     10.94 o 
  -4   5   5       84.31       85.82      2.29 o 
  -3   5   5      799.53      767.85     13.13 o 
  -2   5   5      987.51      965.27      9.00 o 
  -1   5   5      238.66      256.21      3.04 o 
   0   5   5     3001.57     3197.94     76.92 o 
   1   5   5      918.04      979.58     15.72 o 
   2   5   5        1.13        0.98      1.44 o 
   3   5   5      589.64      636.22     10.00 o 
   4   5   5        1.51        0.83      1.32 o 
   5   5   5        0.47        2.08      1.95 o 
   6   5   5        3.92        3.43      1.49 o 
   7   5   5       92.15       93.75      3.55 o 
  -9   6   5        9.12       10.63      2.71 o 
  -8   6   5      132.35      128.32      2.87 o 
  -7   6   5        7.33        4.55      1.47 o 
  -6   6   5      236.36      241.20      3.61 o 
  -5   6   5        5.94        4.44      1.48 o 
  -4   6   5      198.22      228.85      5.57 o 
  -3   6   5      229.77      254.82      6.45 o 
  -2   6   5       91.13       86.83      1.53 o 
  -1   6   5      516.26      524.70      6.02 o 
   1   6   5      289.91      352.11      5.74 o 
   2   6   5      443.72      420.66      5.92 o 
   3   6   5     1305.12     1316.78     43.57 o 
   4   6   5       12.71       11.19      1.37 o 
   5   6   5       25.72       29.77      3.88 o 
   6   6   5       55.51       62.07      4.02 o 
   7   6   5        4.38        5.09      1.63 o 
  -8   7   5        5.16       11.25      2.43 o 
  -7   7   5        3.13        1.81      1.42 o 
  -6   7   5       97.23       84.77      2.61 o 
  -5   7   5        3.81        2.58      1.23 o 
  -4   7   5     3093.99     3436.40    136.43 o 
  -3   7   5      655.97      679.47     11.45 o 
  -2   7   5       61.11       50.67      1.10 o 
  -1   7   5      151.51      180.98      1.59 o 
   0   7   5       61.98       50.55      1.73 o 
   1   7   5      654.22      701.01     12.24 o 
   2   7   5      261.50      237.45      3.66 o 
   3   7   5        0.00        0.13      1.59 o 
   4   7   5      278.27      315.54      3.32 o 
   5   7   5       36.15       33.98      3.63 o 
   6   7   5      141.94      146.54      3.70 o 
   7   7   5       68.42       70.18      6.62 o 
  -8   8   5       10.79        7.56      1.53 o 
  -7   8   5       13.35        9.83      1.61 o 
  -6   8   5       11.35        8.44      1.82 o 
  -5   8   5       64.79       64.20      3.21 o 
  -4   8   5      448.38      474.70     13.87 o 
  -3   8   5      271.96      262.27      5.13 o 
  -2   8   5      912.20      841.41     14.44 o 
  -1   8   5       48.64       48.25      1.58 o 
   0   8   5      551.58      598.27     11.96 o 
   1   8   5     1425.55     1320.06     14.22 o 
   2   8   5      555.34      553.05      7.18 o 
   3   8   5       66.49       65.79      3.44 o 
   4   8   5       15.01       15.52      1.69 o 
   5   8   5       56.98       56.21      3.72 o 
   6   8   5      159.11      151.68      3.01 o 
   7   8   5      218.27      201.17      5.83 o 
  -8   9   5      165.82      175.20      4.41 o 
  -7   9   5       24.47       22.35      3.16 o 
  -6   9   5       14.65       18.66      2.58 o 
  -5   9   5      137.91      123.64      2.29 o 
  -4   9   5      139.19      112.93      2.24 o 
  -3   9   5      706.17      657.95     16.36 o 
  -2   9   5       59.80       55.64      1.35 o 
  -1   9   5      470.68      404.20      7.79 o 
   0   9   5     2691.25     2975.46     55.44 o 
   1   9   5      638.27      647.80      9.72 o 
   2   9   5        2.88        3.51      0.62 o 
   3   9   5       31.57       32.57      5.44 o 
   4   9   5      161.91      175.30      2.41 o 
   5   9   5        6.10        7.10      1.42 o 
   6   9   5      148.90      151.99      2.91 o 
   7   9   5       33.00       32.92      4.41 o 
  -8  10   5       76.83       67.98      4.70 o 
  -7  10   5      223.56      208.34      3.53 o 
  -6  10   5       75.69       83.35      3.23 o 
  -5  10   5        0.43       -0.54      1.23 o 
  -4  10   5     1676.10     1630.62     16.95 o 
  -3  10   5     1524.38     1631.94     18.92 o 
  -2  10   5       23.10       21.14      2.28 o 
  -1  10   5     1408.00     1471.14     23.56 o 
   0  10   5     1072.85     1135.28     14.40 o 
   1  10   5      108.52      101.15      3.44 o 
   2  10   5      893.49      908.19     11.25 o 
   3  10   5       66.40       68.11      4.79 o 
   4  10   5      413.96      428.50      7.90 o 
   5  10   5       11.33        9.44      3.06 o 
   6  10   5        6.30        5.42      2.04 o 
   7  10   5       26.54       26.79      4.63 o 
  -8  11   5        0.35        1.38      1.11 o 
  -7  11   5       15.84       15.40      2.22 o 
  -6  11   5       50.64       43.77      3.95 o 
  -5  11   5        4.00        2.86      1.00 o 
  -4  11   5     1279.15     1291.33     16.24 o 
  -3  11   5        8.78        6.52      2.00 o 
  -2  11   5      544.85      546.80     10.08 o 
  -1  11   5       71.59       78.67      2.94 o 
   0  11   5       25.30       20.41      1.61 o 
   1  11   5        1.31       -0.75      1.28 o 
   2  11   5      525.73      536.13      6.05 o 
   4  11   5      363.60      379.09      3.14 o 
   5  11   5       15.33       19.09      2.55 o 
   6  11   5       39.94       36.26      6.33 o 
  -8  12   5      222.36      237.57      5.33 o 
  -7  12   5       29.54       23.39      3.39 o 
  -6  12   5        3.03        2.47      1.82 o 
  -5  12   5      690.12      699.65      8.20 o 
  -4  12   5       19.17       17.51      2.73 o 
  -3  12   5      173.32      174.69      4.65 o 
  -2  12   5      507.03      522.43     12.05 o 
  -1  12   5      451.23      489.10     10.57 o 
   0  12   5      377.45      427.33      4.84 o 
   1  12   5      111.08      119.45      2.38 o 
   4  12   5       83.49       89.22      2.41 o 
   5  12   5      117.31      125.04      3.93 o 
   6  12   5       77.53       67.03      4.56 o 
  -7  13   5        0.37        2.42      1.13 o 
  -6  13   5       29.02       22.16      2.79 o 
  -5  13   5       24.13       23.19      3.43 o 
  -4  13   5      239.07      221.23      3.09 o 
  -3  13   5     1178.69     1183.16     17.18 o 
  -2  13   5      276.05      257.10      6.42 o 
  -1  13   5       63.16       64.36      4.48 o 
   0  13   5      151.45      136.65      3.69 o 
   1  13   5      617.24      627.92      8.91 o 
   3  13   5     3624.87     3967.94     43.80 o 
   4  13   5        0.12        2.16      2.41 o 
   5  13   5       39.45       33.16      5.08 o 
   6  13   5        1.34        0.17      2.03 o 
  -7  14   5      107.99      123.50     10.24 o 
  -6  14   5      158.26      167.17      3.55 o 
  -5  14   5      104.02       98.83      4.60 o 
  -4  14   5      245.46      229.21      4.39 o 
  -3  14   5      133.04      127.76      3.78 o 
  -2  14   5       36.02       40.36      4.51 o 
  -1  14   5      662.80      640.25      7.38 o 
   0  14   5      124.34      121.70      3.50 o 
   1  14   5      249.49      242.46      3.01 o 
   2  14   5     2176.99     2260.91     19.56 o 
   3  14   5       15.15       11.74      2.04 o 
   4  14   5     1198.58     1289.85     16.20 o 
   5  14   5       20.52       21.89      3.93 o 
   6  14   5        1.08       -1.03      1.74 o 
  -7  15   5       45.50       40.95      5.68 o 
  -6  15   5       19.04       23.04      2.71 o 
  -5  15   5      115.54      113.70      2.78 o 
  -4  15   5      484.56      495.75      7.39 o 
  -3  15   5      415.86      441.54      5.68 o 
  -2  15   5       46.72       42.06      2.89 o 
  -1  15   5      318.81      336.67      5.07 o 
   0  15   5       10.09        9.42      1.82 o 
   1  15   5        0.07        0.11      1.00 o 
   2  15   5       85.09       79.90      2.64 o 
   3  15   5       32.14       26.13      3.29 o 
   4  15   5      150.18      148.48      9.48 o 
   5  15   5        3.12        4.32      1.36 o 
  -7  16   5       19.66       14.76      2.73 o 
  -6  16   5       37.61       36.88      4.75 o 
  -5  16   5        0.18        0.86      1.42 o 
  -4  16   5      188.47      190.44      3.48 o 
  -3  16   5        0.94        2.71      1.26 o 
  -2  16   5      476.99      489.48      3.73 o 
  -1  16   5      444.85      474.07      4.87 o 
   0  16   5       21.02       19.30      2.98 o 
   1  16   5        9.78       12.92      2.02 o 
   2  16   5       96.42      104.78      2.49 o 
   3  16   5     1499.15     1563.99     17.61 o 
   4  16   5       86.70       87.52      8.15 o 
   5  16   5       79.17       88.32      6.63 o 
  -6  17   5       26.01       28.21      2.90 o 
  -5  17   5       22.98       23.60      2.78 o 
  -4  17   5        0.40        2.43      1.67 o 
  -3  17   5        0.38        0.40      0.99 o 
  -2  17   5      116.04      104.14      2.90 o 
  -1  17   5     1503.91     1543.76     23.46 o 
   0  17   5      722.86      706.35      6.78 o 
   1  17   5      195.22      188.36      3.54 o 
   2  17   5      254.82      256.74      3.60 o 
   3  17   5      206.87      197.00      4.70 o 
   4  17   5      201.39      204.21      7.16 o 
   5  17   5       32.00       44.03      7.44 o 
  -6  18   5       37.50       35.86      5.31 o 
  -5  18   5       26.28       25.21      3.57 o 
  -4  18   5        6.41        7.77      1.91 o 
  -3  18   5      331.95      344.93      7.35 o 
  -2  18   5      347.87      335.78      6.75 o 
  -1  18   5     1410.02     1438.79     13.14 o 
   0  18   5        0.80        2.03      2.70 o 
   1  18   5       16.70       11.36      2.40 o 
   2  18   5        7.90        9.03      2.01 o 
   3  18   5       65.41       66.61      9.53 o 
   4  18   5       67.06       54.11      8.74 o 
  -6  19   5      102.16      106.82      5.35 o 
  -5  19   5        0.76        1.23      1.17 o 
  -4  19   5      357.95      384.80      4.86 o 
  -3  19   5       36.55       34.04      5.62 o 
  -2  19   5     2760.40     3016.45     36.64 o 
  -1  19   5      347.55      370.71      5.55 o 
   0  19   5       81.03       74.96      4.30 o 
   1  19   5       25.59       23.43      4.42 o 
   2  19   5        7.96       11.10      3.04 o 
   3  19   5       16.57       14.81      2.18 o 
   4  19   5      186.99      225.88      4.42 o 
  -5  20   5       87.90      105.14      3.35 o 
  -4  20   5        3.57        3.13      1.08 o 
  -3  20   5        8.67        8.97      1.53 o 
  -2  20   5      372.29      416.79      6.44 o 
  -1  20   5       29.59       27.79      4.49 o 
   0  20   5      107.71      106.06      4.13 o 
   1  20   5      315.38      334.31      4.24 o 
   2  20   5      219.09      231.05      6.89 o 
   3  20   5       11.19        4.75      2.64 o 
   4  20   5       78.50       79.54      4.36 o 
  -4  21   5       40.66       49.68      4.03 o 
  -3  21   5       28.38       26.02      3.99 o 
  -2  21   5       43.03       36.35      4.98 o 
  -1  21   5      261.47      282.72     10.57 o 
   0  21   5      126.16      117.18      4.33 o 
   1  21   5        2.35        2.39      1.20 o 
   2  21   5       39.65       40.04      6.76 o 
   3  21   5        8.68       12.88      3.68 o 
  -4  22   5        1.40        1.09      1.13 o 
  -3  22   5       26.85       34.67      5.47 o 
  -2  22   5       57.61       59.64      5.16 o 
  -1  22   5       14.49        9.61      2.19 o 
   0  22   5        0.92       -0.42      1.32 o 
   1  22   5      127.30      122.95      5.87 o 
   2  22   5       27.69       21.21      3.52 o 
  -3  23   5        4.92        4.48      1.28 o 
  -2  23   5      116.37      104.46      3.85 o 
  -1  23   5       28.61       28.15      3.68 o 
   0  23   5      224.87      250.54      4.76 o 
   1  23   5        1.68        2.05      1.63 o 
  -1  24   5       11.21       12.71      2.66 o 
  -8   0   6       73.61       72.49      3.58 o 
  -6   0   6     1241.86     1259.55     23.45 o 
  -4   0   6      172.66      155.16      4.08 o 
  -2   0   6     1554.18     1518.42     73.70 o 
   0   0   6     1271.38     1464.45     27.84 o 
   2   0   6        0.00       -0.48      1.18 o 
   4   0   6      164.96      183.01      6.12 o 
   6   0   6      211.08      219.52     10.96 o 
  -9   1   6        0.75        0.61      1.75 o 
  -8   1   6        6.83        3.87      1.29 o 
  -7   1   6      723.43      750.12      9.09 o 
  -6   1   6        1.21        3.44      1.30 o 
  -5   1   6       84.75       89.13      2.01 o 
  -4   1   6       28.71       25.24      1.34 o 
  -3   1   6      482.14      503.61      9.35 o 
  -2   1   6      295.53      284.79      4.24 o 
   1   1   6       67.97       86.24      1.71 o 
   2   1   6      110.81       86.77      1.25 o 
   3   1   6      113.98      107.34      2.48 o 
   4   1   6       50.70       46.47      2.10 o 
   5   1   6      281.81      272.52      3.52 o 
   6   1   6     1263.03     1404.31     23.89 o 
   7   1   6        0.15        1.66      1.60 o 
  -9   2   6       37.97       49.18      7.07 o 
  -8   2   6      100.77       92.49      5.10 o 
  -7   2   6     1908.08     1978.23     17.77 o 
  -6   2   6      659.60      691.00     10.40 o 
  -5   2   6        2.46        1.07      0.79 o 
  -4   2   6      108.35       99.08      1.87 o 
  -3   2   6      191.08      207.92      3.16 o 
  -2   2   6      434.93      414.93      5.61 o 
  -1   2   6     1654.80     1718.60     61.20 o 
   1   2   6      805.05      842.93     12.64 o 
   2   2   6      250.89      259.85      3.90 o 
   3   2   6      621.45      664.65      9.26 o 
   4   2   6      172.27      181.86      2.68 o 
   5   2   6      287.97      302.00      4.69 o 
   6   2   6       11.29       10.64      2.08 o 
   7   2   6        0.00        0.24      1.93 o 
  -9   3   6      116.91      119.37      6.32 o 
  -8   3   6       60.05       66.65      3.40 o 
  -7   3   6       32.05       34.39      4.08 o 
  -6   3   6      978.82      998.49     16.89 o 
  -5   3   6       44.76       41.21      1.70 o 
  -4   3   6       39.30       37.32      1.08 o 
  -3   3   6      462.25      482.29      7.76 o 
  -2   3   6       74.02       83.18      1.57 o 
  -1   3   6     1896.58     1940.69     32.20 o 
   0   3   6     2379.64     2726.61     47.55 o 
   1   3   6     3117.22     3691.41     13.02 o 
   3   3   6      277.13      272.23      4.36 o 
   4   3   6      333.81      359.63      4.48 o 
   5   3   6       24.40       33.39      3.44 o 
   6   3   6      361.99      381.71      7.14 o 
   7   3   6      264.73      288.01      8.21 o 
  -9   4   6      152.71      138.29      4.00 o 
  -8   4   6       16.04       13.45      3.17 o 
  -7   4   6       45.19       51.64      6.89 o 
  -6   4   6       17.28       14.42      2.31 o 
  -5   4   6      358.24      360.18      5.84 o 
  -4   4   6      249.30      284.59      7.33 o 
  -3   4   6       17.75       15.58      1.22 o 
  -2   4   6       13.35       16.18      1.43 o 
   0   4   6     2060.76     1980.19     36.77 o 
   1   4   6      674.50      801.22     15.36 o 
   2   4   6      317.46      278.40      3.79 o 
   3   4   6      444.66      446.42      7.09 o 
   4   4   6      344.57      316.49      2.50 o 
   5   4   6      286.45      293.24      5.23 o 
   6   4   6      158.87      182.91      4.73 o 
   7   4   6       94.35       83.98      3.39 o 
  -9   5   6        0.55        2.06      1.63 o 
  -8   5   6        3.27        1.76      1.17 o 
  -7   5   6       10.71        9.80      2.04 o 
  -6   5   6        1.58        1.91      1.10 o 
  -5   5   6       15.44       10.57      1.31 o 
  -4   5   6      258.80      261.58      4.84 o 
  -3   5   6       52.40       73.90      1.33 o 
  -1   5   6       55.85       60.70      2.55 o 
   0   5   6       45.02       34.81      1.15 o 
   1   5   6       55.87       75.16      1.84 o 
   2   5   6     1325.71     1381.32     17.27 o 
   3   5   6      389.20      382.18      8.03 o 
   4   5   6      273.16      276.00      2.65 o 
   5   5   6       14.33       15.76      2.67 o 
   6   5   6       29.33       34.71      4.60 o 
   7   5   6       27.77       30.18      5.86 o 
  -9   6   6      174.37      183.94      5.44 o 
  -8   6   6       12.13       10.93      1.96 o 
  -7   6   6       63.22       57.14      5.82 o 
  -6   6   6       28.34       24.21      3.44 o 
  -5   6   6       42.19       38.88      3.07 o 
  -4   6   6     1191.44     1195.18     29.46 o 
  -3   6   6        2.56        1.42      0.87 o 
  -2   6   6        3.88        4.00      0.83 o 
  -1   6   6      887.28      955.46      8.86 o 
   0   6   6     2392.23     2623.17     22.70 o 
   1   6   6     1776.50     1886.92     19.16 o 
   2   6   6       20.96       31.43      4.79 o 
   3   6   6      243.23      283.72      4.76 o 
   4   6   6      466.00      469.90      7.99 o 
   5   6   6      127.29      123.04      4.08 o 
   6   6   6      540.67      554.89      5.93 o 
   7   6   6       23.46       15.61      3.34 o 
  -8   7   6       67.07       50.45      4.78 o 
  -7   7   6     1061.68     1044.96     12.35 o 
  -6   7   6      104.79      115.80      3.20 o 
  -5   7   6      199.20      197.91      2.95 o 
  -4   7   6      157.98      159.78      4.93 o 
  -3   7   6      290.41      312.48      5.75 o 
  -2   7   6       30.19       23.42      2.18 o 
  -1   7   6       59.61       70.40      1.13 o 
   0   7   6       80.41       77.19      3.53 o 
   1   7   6     1792.64     1743.23     33.91 o 
   2   7   6      555.09      509.88      9.01 o 
   3   7   6     1362.99     1473.08     15.13 o 
   4   7   6        8.98        7.12      1.41 o 
   5   7   6       33.43       35.83      3.92 o 
   6   7   6      178.16      178.88      4.06 o 
   7   7   6      173.62      179.87      4.31 o 
  -8   8   6       14.23       15.38      2.12 o 
  -7   8   6       59.67       53.52      4.50 o 
  -6   8   6      213.88      213.32      2.87 o 
  -5   8   6      100.76       91.21      3.21 o 
  -4   8   6      270.50      289.94      4.93 o 
  -3   8   6       51.01       45.06      1.29 o 
  -2   8   6      146.78      140.48      2.24 o 
  -1   8   6      119.07      131.26      2.21 o 
   0   8   6      606.91      644.32     13.32 o 
   1   8   6       40.18       31.77      5.37 o 
   2   8   6       16.84       17.85      3.45 o 
   3   8   6      202.41      205.34      2.17 o 
   4   8   6        6.96        5.05      1.14 o 
   5   8   6       99.68      101.62      3.42 o 
   6   8   6        4.96        5.17      2.31 o 
   7   8   6      205.27      225.17      6.92 o 
  -8   9   6        0.03        2.50      1.32 o 
  -7   9   6      234.01      198.44      3.44 o 
  -6   9   6       43.04       36.73      3.27 o 
  -5   9   6        0.19        0.91      0.81 o 
  -4   9   6      518.76      532.94     14.09 o 
  -3   9   6      314.63      294.62      6.59 o 
  -2   9   6       19.32       24.04      1.81 o 
  -1   9   6      663.76      741.88      8.90 o 
   0   9   6       87.81       95.38      1.97 o 
   1   9   6      103.91       93.08      2.80 o 
   2   9   6      591.23      607.05      8.85 o 
   3   9   6       20.82       23.74      0.97 o 
   4   9   6      595.17      600.70      8.45 o 
   5   9   6       50.91       43.79      4.24 o 
   6   9   6      119.54      107.32      4.68 o 
  -8  10   6      145.93      159.31      4.11 o 
  -7  10   6       80.34       68.41      3.24 o 
  -6  10   6      267.44      238.42      4.03 o 
  -5  10   6       41.10       39.62      3.96 o 
  -4  10   6      361.71      354.42      6.48 o 
  -3  10   6      365.83      420.92     10.22 o 
  -2  10   6      746.11      801.55     12.36 o 
  -1  10   6      664.56      666.53     10.87 o 
   0  10   6      189.70      181.89      4.74 o 
   1  10   6       18.96       33.11      6.22 o 
   2  10   6        1.56        4.34      1.54 o 
   3  10   6      293.40      309.41      3.94 o 
   4  10   6      140.13      118.44      2.81 o 
   5  10   6        3.10        0.49      1.95 o 
   6  10   6       14.91       10.82      2.22 o 
  -8  11   6       53.32       48.80      6.12 o 
  -7  11   6      223.58      215.03      5.82 o 
  -6  11   6        2.01        4.30      1.24 o 
  -5  11   6       28.95       33.71      4.35 o 
  -4  11   6       56.40       58.05      2.77 o 
  -3  11   6      929.62      968.77     11.60 o 
  -2  11   6      526.55      515.03      6.55 o 
  -1  11   6        0.03        0.20      1.04 o 
   0  11   6       14.87       13.50      1.39 o 
   1  11   6       42.20       39.63      1.48 o 
   2  11   6       53.06       55.08      3.97 o 
   3  11   6       65.53       54.43      2.47 o 
   4  11   6        9.35        4.84      1.75 o 
   5  11   6      153.13      136.98      4.74 o 
   6  11   6       26.80       24.84      4.03 o 
  -8  12   6       79.71       64.75      3.64 o 
  -7  12   6       62.69       53.05      4.43 o 
  -6  12   6        8.47        8.38      1.59 o 
  -5  12   6        4.05        5.40      1.13 o 
  -4  12   6      589.83      597.23      6.96 o 
  -3  12   6      101.65      101.15      3.32 o 
  -2  12   6       27.61       29.80      2.52 o 
  -1  12   6      478.79      527.59      6.83 o 
   0  12   6     1119.05     1154.29     15.08 o 
   1  12   6      517.60      514.27      3.59 o 
   2  12   6       20.27       25.62      2.64 o 
   3  12   6       19.75       22.75      1.56 o 
   4  12   6      401.89      357.11      7.50 o 
   5  12   6       40.22       37.94      5.66 o 
   6  12   6       94.10       89.33      6.11 o 
  -7  13   6       47.53       37.34      4.61 o 
  -6  13   6      174.13      147.52      4.22 o 
  -5  13   6      491.40      477.34      5.77 o 
  -4  13   6      839.15      848.83     21.81 o 
  -3  13   6       10.81       14.72      2.22 o 
  -2  13   6        8.34        6.82      1.26 o 
  -1  13   6        0.63        2.06      0.80 o 
   0  13   6      366.05      395.12      5.12 o 
   1  13   6      889.18      959.92     15.63 o 
   2  13   6     1178.60     1282.83     18.88 o 
   3  13   6      145.45      137.81      5.48 o 
   4  13   6      191.16      164.02      5.10 o 
   5  13   6        0.04       -1.79      1.93 o 
   6  13   6        8.34        5.90      2.21 o 
  -7  14   6        0.50       -1.05      1.34 o 
  -6  14   6      264.68      269.73      3.94 o 
  -5  14   6      182.15      183.15      3.46 o 
  -4  14   6     1561.80     1632.87     30.27 o 
  -3  14   6      779.49      752.20     15.59 o 
  -2  14   6      179.66      160.26      2.48 o 
  -1  14   6       54.59       50.14      2.99 o 
   0  14   6       40.32       43.34      2.66 o 
   1  14   6       11.72        9.24      2.90 o 
   2  14   6      667.47      662.23      6.07 o 
   3  14   6      705.29      692.76      9.84 o 
   4  14   6       12.37       16.48      2.79 o 
   5  14   6        1.78        1.45      1.22 o 
  -7  15   6       84.49       97.29      4.03 o 
  -6  15   6       20.97       23.77      3.90 o 
  -5  15   6      454.78      441.39      7.63 o 
  -4  15   6      105.59      103.47      2.68 o 
  -3  15   6       24.34       27.59      3.76 o 
  -2  15   6      182.91      193.68      5.10 o 
  -1  15   6       36.13       36.83      4.11 o 
   0  15   6       93.96      105.33      2.14 o 
   1  15   6       27.71       16.28      3.07 o 
   2  15   6      114.54      103.20      4.19 o 
   3  15   6      255.69      224.70      6.28 o 
   4  15   6       95.60       85.84      4.81 o 
   5  15   6        8.15        6.96      1.93 o 
  -7  16   6       91.06       90.34      4.01 o 
  -6  16   6        6.01        3.56      1.58 o 
  -5  16   6      260.12      250.58      4.54 o 
  -4  16   6      141.02      151.65      5.09 o 
  -3  16   6      599.74      589.06      7.83 o 
  -2  16   6      737.17      728.62     14.34 o 
  -1  16   6        0.04        2.08      2.00 o 
   0  16   6       16.22       19.34      2.46 o 
   1  16   6      425.64      441.00      5.52 o 
   2  16   6       47.31       56.45      7.98 o 
   3  16   6       67.79       92.51      4.51 o 
   4  16   6      866.44      920.71     13.06 o 
   5  16   6       23.06       38.00      5.16 o 
  -6  17   6        2.99       -0.52      1.01 o 
  -5  17   6        6.73        5.69      1.35 o 
  -4  17   6       76.29       69.46      2.65 o 
  -3  17   6        1.27       -0.07      2.35 o 
  -2  17   6      266.25      256.44      4.45 o 
  -1  17   6      206.70      201.86      5.57 o 
   0  17   6      128.97      131.44      2.59 o 
   1  17   6       51.82       55.67      2.29 o 
   2  17   6       26.01       25.86      3.40 o 
   3  17   6       30.62       36.17      5.00 o 
   4  17   6       18.73       13.25      3.23 o 
  -6  18   6       61.40       67.12      3.84 o 
  -5  18   6       20.28       22.97      3.60 o 
  -4  18   6      388.20      389.21      9.70 o 
  -3  18   6      407.04      419.88      7.51 o 
  -2  18   6        1.01        3.19      1.49 o 
  -1  18   6      191.30      193.52      3.36 o 
   0  18   6       30.90       34.02      3.48 o 
   1  18   6      173.33      181.21      5.82 o 
   2  18   6      100.77       91.32      5.71 o 
   3  18   6       59.60       66.64      9.92 o 
   4  18   6      231.00      248.88      4.47 o 
  -5  19   6       39.99       39.45      5.11 o 
  -4  19   6       14.91        9.38      1.79 o 
  -3  19   6        6.00        1.37      1.21 o 
  -2  19   6     1307.27     1339.04     15.42 o 
  -1  19   6       24.14       21.85      3.70 o 
   0  19   6       14.54       15.45      2.48 o 
   1  19   6      132.09      126.20      5.53 o 
   2  19   6       29.90       26.80      4.60 o 
   3  19   6       11.94       12.99      2.07 o 
   4  19   6       17.96       14.03      2.77 o 
  -5  20   6      110.12      109.84      3.84 o 
  -4  20   6       44.21       36.27      4.74 o 
  -3  20   6       99.10       85.92      3.89 o 
  -2  20   6        8.83        6.62      1.79 o 
  -1  20   6       42.52       37.13      2.65 o 
   0  20   6       98.74       91.48      6.25 o 
   1  20   6      141.91      157.18      7.54 o 
   2  20   6       29.17       30.67      3.83 o 
   3  20   6        0.08        4.39      1.36 o 
  -4  21   6       18.99       13.42      2.24 o 
  -3  21   6       48.85       65.58      3.15 o 
  -2  21   6      321.30      324.29      6.69 o 
  -1  21   6       55.66       53.71      4.92 o 
   0  21   6        2.90        4.08      1.55 o 
   1  21   6        0.10       -0.13      1.50 o 
   2  21   6        0.39        1.12      1.67 o 
  -3  22   6       22.80       15.45      2.33 o 
  -2  22   6       27.43       25.19      4.15 o 
  -1  22   6       78.62       67.80      6.22 o 
   0  22   6       11.03       14.23      2.27 o 
   1  22   6       12.77        7.63      1.68 o 
   2  22   6       94.48      118.53     11.36 o 
  -2  23   6       86.04       72.38      4.01 o 
  -1  23   6        1.95        1.24      1.80 o 
   0  23   6       29.86       24.66      4.33 o 
  -9   0   7      306.12      334.95      6.99 o 
  -7   0   7      519.85      488.31      8.43 o 
  -5   0   7        8.11       11.14      1.93 o 
  -3   0   7      325.75      353.58     13.31 o 
   1   0   7      483.40      498.62     10.88 o 
   3   0   7      965.68      928.25     16.93 o 
   5   0   7     2893.82     3032.28     36.99 o 
   7   0   7      205.85      207.31      7.52 o 
  -9   1   7        8.75       10.09      1.82 o 
  -8   1   7      135.32      124.56      3.48 o 
  -7   1   7     1883.95     1926.91     30.43 o 
  -6   1   7     1907.93     1883.09     21.67 o 
  -5   1   7       38.03       31.19      1.19 o 
  -4   1   7      493.00      505.34      9.75 o 
  -3   1   7       81.27       78.54      1.60 o 
  -2   1   7       11.27        7.82      0.92 o 
   0   1   7       77.90       56.90      1.49 o 
   1   1   7      899.24      918.17      9.99 o 
   2   1   7      205.02      199.12      3.47 o 
   3   1   7        9.55       13.01      1.38 o 
   4   1   7      601.18      620.67      7.51 o 
   5   1   7      286.95      301.79      7.04 o 
   6   1   7        0.20        0.07      1.28 o 
   7   1   7       48.18       52.18      4.87 o 
  -9   2   7       41.56       44.06      5.82 o 
  -8   2   7      181.47      158.24      2.96 o 
  -7   2   7      223.96      209.61      4.28 o 
  -6   2   7      496.95      507.16      6.08 o 
  -5   2   7        0.25        0.28      0.62 o 
  -4   2   7     1196.07     1305.79     32.05 o 
  -3   2   7     1651.95     1556.28     44.70 o 
  -2   2   7      119.59      123.66      3.80 o 
  -1   2   7     1324.62     1345.05     28.52 o 
   0   2   7      248.86      266.52      3.44 o 
   1   2   7      159.59      141.52      2.41 o 
   2   2   7       31.75       28.95      1.27 o 
   3   2   7      513.93      571.50      5.52 o 
   4   2   7      491.06      500.12      5.66 o 
   5   2   7      873.44      929.47     10.34 o 
   6   2   7       17.20       16.88      2.81 o 
   7   2   7     1045.73     1147.87     28.12 o 
  -9   3   7       38.41       46.31      6.57 o 
  -8   3   7      255.66      258.16      3.99 o 
  -7   3   7      493.40      489.68      5.64 o 
  -6   3   7        2.71        3.03      1.25 o 
  -5   3   7        1.93        1.40      1.15 o 
  -4   3   7       56.13       49.82      1.01 o 
  -3   3   7     1006.31      989.04     22.29 o 
  -2   3   7        2.37        1.44      0.70 o 
   0   3   7     1406.66     1382.24     20.42 o 
   1   3   7       18.87       18.09      1.27 o 
   2   3   7      112.65      109.39      9.89 o 
   3   3   7      401.11      416.19      3.79 o 
   4   3   7      850.06      909.14     10.56 o 
   5   3   7      601.75      616.62      6.18 o 
   6   3   7        7.94        4.85      1.31 o 
   7   3   7      165.58      176.47      5.71 o 
  -9   4   7       13.68        9.33      1.59 o 
  -8   4   7      112.40      101.82      2.62 o 
  -7   4   7     2003.94     2007.99     27.14 o 
  -6   4   7      465.14      457.25      6.64 o 
  -5   4   7        4.21        6.86      0.99 o 
  -4   4   7      161.39      171.39      4.02 o 
  -3   4   7        7.04        5.05      1.14 o 
  -2   4   7        4.32        4.80      1.00 o 
   0   4   7      328.36      319.05      3.69 o 
   1   4   7        2.18        0.09      1.12 o 
   2   4   7      692.53      706.41      7.39 o 
   3   4   7       19.38       18.62      4.18 o 
   4   4   7     2128.74     2203.76     14.95 o 
   5   4   7      374.31      383.38      6.10 o 
   6   4   7        6.57        3.78      1.11 o 
   7   4   7       19.56       20.32      3.06 o 
  -9   5   7      101.93      113.17      3.34 o 
  -8   5   7      295.58      297.85      6.83 o 
  -7   5   7       70.90       63.86      3.55 o 
  -6   5   7      712.71      701.64     14.93 o 
  -5   5   7       43.82       44.12      1.21 o 
  -4   5   7      863.30      899.85     19.63 o 
  -3   5   7      139.64      127.56      1.47 o 
  -2   5   7       20.67       33.04      1.29 o 
  -1   5   7       85.59       92.48      1.59 o 
   0   5   7      130.84      155.81      1.92 o 
   1   5   7      164.58      178.05      2.31 o 
   2   5   7      363.58      389.45      7.66 o 
   3   5   7      115.86      131.22      1.87 o 
   4   5   7      152.72      147.36      2.59 o 
   5   5   7      168.49      152.17      2.88 o 
   6   5   7       55.65       63.71      4.43 o 
  -8   6   7       22.98       23.48      2.52 o 
  -7   6   7      142.27      143.16      3.06 o 
  -6   6   7      736.40      735.53     11.20 o 
  -5   6   7       95.18       91.99      2.35 o 
  -4   6   7      449.96      417.64     10.66 o 
  -3   6   7        9.31        6.23      2.06 o 
  -1   6   7     1669.20     1742.76     23.03 o 
   0   6   7       63.94       58.03      1.42 o 
   1   6   7      943.92      940.74     11.99 o 
   2   6   7      265.44      247.50      5.05 o 
   3   6   7      423.48      432.50      3.83 o 
   4   6   7      248.22      264.52      5.86 o 
   5   6   7        6.24        3.48      0.95 o 
   6   6   7      137.20      132.53      6.43 o 
  -8   7   7       36.36       38.48      5.25 o 
  -7   7   7      130.37      122.08      3.35 o 
  -6   7   7      779.38      816.88      8.42 o 
  -5   7   7      283.34      311.34     10.07 o 
  -4   7   7     1122.01     1199.98     26.28 o 
  -3   7   7      416.33      428.44     11.01 o 
  -2   7   7      858.46      893.43     12.17 o 
  -1   7   7     2184.91     2317.20     44.58 o 
   0   7   7      247.19      245.31      5.41 o 
   1   7   7      620.37      605.93      9.67 o 
   2   7   7       29.96       22.93      3.60 o 
   3   7   7        0.04        0.48      0.98 o 
   4   7   7      509.73      539.27      5.31 o 
   5   7   7       49.56       38.77      5.75 o 
   6   7   7      199.17      207.48      8.92 o 
  -8   8   7        3.86        2.30      1.37 o 
  -7   8   7        2.90        1.87      1.01 o 
  -6   8   7        0.48        2.64      1.47 o 
  -5   8   7        0.83        0.33      0.94 o 
  -4   8   7       91.82       81.10      2.22 o 
  -3   8   7      225.89      218.32      3.67 o 
  -2   8   7     2929.36     3143.00     90.02 o 
  -1   8   7       47.58       37.87      1.62 o 
   0   8   7        0.01       -1.35      1.35 o 
   1   8   7      184.18      191.27      5.09 o 
   2   8   7      179.68      180.36      3.76 o 
   3   8   7       24.09       28.71      4.38 o 
   4   8   7      144.07      135.78      2.79 o 
   5   8   7        0.00        4.17      1.67 o 
   6   8   7      131.56      119.80      5.24 o 
  -8   9   7      117.70      110.82      4.98 o 
  -7   9   7        1.78        2.99      1.38 o 
  -6   9   7      285.60      281.02      4.72 o 
  -5   9   7      299.15      289.84      4.77 o 
  -4   9   7      939.90      975.02     12.29 o 
  -3   9   7       50.75       56.89      2.43 o 
  -2   9   7      426.75      423.67      7.41 o 
  -1   9   7      207.18      217.78      4.57 o 
   0   9   7     1581.08     1577.61     20.93 o 
   1   9   7      169.15      150.26      4.04 o 
   2   9   7       95.90      111.81      3.64 o 
   3   9   7       74.63       73.07      3.72 o 
   4   9   7      183.08      184.11      4.28 o 
   5   9   7      163.83      149.11      4.42 o 
   6   9   7       66.01       62.76      8.43 o 
  -8  10   7       16.20       13.53      2.07 o 
  -7  10   7       36.01       37.96      3.58 o 
  -6  10   7      213.89      211.60      3.48 o 
  -5  10   7      195.85      193.89      5.16 o 
  -4  10   7        6.89        5.85      1.29 o 
  -3  10   7      333.50      352.57      5.53 o 
  -2  10   7     1176.40     1219.18     19.11 o 
  -1  10   7      371.88      402.44      5.16 o 
   0  10   7     4431.93     4548.02     22.68 o 
   1  10   7      224.67      203.06      3.40 o 
   2  10   7      371.66      372.35      7.57 o 
   3  10   7      186.52      188.39      4.47 o 
   4  10   7      484.52      515.21      7.07 o 
   5  10   7       49.78       48.24      6.10 o 
   6  10   7       11.33        6.52      2.38 o 
  -8  11   7        5.34        4.75      1.59 o 
  -7  11   7      289.46      274.20      6.62 o 
  -6  11   7        8.29        8.45      1.69 o 
  -5  11   7      185.07      178.21      3.13 o 
  -4  11   7        2.34        0.81      1.80 o 
  -3  11   7      483.53      477.58      8.52 o 
  -2  11   7      100.05       92.05      5.75 o 
  -1  11   7       63.92       68.52      2.85 o 
   0  11   7       41.10       34.00      6.43 o 
   1  11   7     1687.00     1667.57     19.93 o 
   2  11   7       45.61       42.64      5.98 o 
   3  11   7       21.94       23.32      2.88 o 
   4  11   7      302.90      284.20      8.45 o 
   5  11   7        2.03        3.12      1.71 o 
   6  11   7        0.18       -1.64      2.40 o 
  -7  12   7       30.08       24.98      3.94 o 
  -6  12   7      156.30      135.97      2.92 o 
  -5  12   7      188.83      193.25      4.13 o 
  -4  12   7      743.08      754.85     10.66 o 
  -3  12   7      274.52      291.37      4.67 o 
  -2  12   7       63.78       68.92      2.64 o 
  -1  12   7      384.26      384.64      5.88 o 
   0  12   7      965.46      971.62     12.12 o 
   1  12   7     1360.50     1327.06     78.82 o 
   2  12   7      690.87      718.78      7.62 o 
   3  12   7      273.98      292.79      7.20 o 
   4  12   7       16.90       11.96      3.12 o 
   5  12   7       15.96       10.06      2.31 o 
  -7  13   7        0.49       -1.42      1.72 o 
  -6  13   7      434.45      438.29      7.33 o 
  -5  13   7        1.10        1.35      1.02 o 
  -4  13   7       31.85       30.80      4.51 o 
  -3  13   7      354.61      359.63      6.15 o 
  -2  13   7      386.83      397.62      7.09 o 
  -1  13   7       69.06       62.26      1.88 o 
   0  13   7      591.12      582.06      7.19 o 
   1  13   7     1944.66     2011.54     23.06 o 
   2  13   7       81.12       87.96      3.84 o 
   3  13   7      116.40      106.07      3.64 o 
   4  13   7       99.31      109.90      5.28 o 
   5  13   7       17.05       22.60      4.53 o 
  -7  14   7        1.13        0.53      1.20 o 
  -6  14   7       75.32       70.67      3.51 o 
  -5  14   7      189.98      177.47      3.57 o 
  -4  14   7        3.36        2.33      1.12 o 
  -3  14   7      805.18      850.98     13.81 o 
  -2  14   7       10.86        8.22      1.76 o 
  -1  14   7       78.10       68.25      1.52 o 
   0  14   7      192.97      179.80      4.02 o 
   1  14   7     1184.42     1236.11     11.51 o 
   2  14   7       32.28       27.84      4.61 o 
   3  14   7      329.38      316.62      6.82 o 
   4  14   7       92.45       94.73      8.08 o 
   5  14   7        6.87        9.46      1.71 o 
  -7  15   7        5.14        4.73      0.97 o 
  -6  15   7        0.66        1.23      1.05 o 
  -5  15   7        8.06        9.25      1.84 o 
  -4  15   7       41.55       46.79      4.79 o 
  -3  15   7      755.16      770.37     15.59 o 
  -2  15   7       77.06       82.07      3.33 o 
  -1  15   7      199.53      227.64      3.93 o 
   0  15   7      195.72      203.49      2.38 o 
   1  15   7      216.48      227.56      5.17 o 
   2  15   7        6.51        8.42      1.83 o 
   3  15   7      219.56      209.62      4.32 o 
   4  15   7       29.27       30.99      4.33 o 
   5  15   7       58.91       71.79      4.96 o 
  -6  16   7        2.71        1.68      1.10 o 
  -5  16   7       51.66       46.98      5.74 o 
  -4  16   7      478.85      503.59      8.11 o 
  -3  16   7      158.24      161.03      3.44 o 
  -2  16   7       82.71       84.82      3.90 o 
  -1  16   7      100.66      105.21      2.23 o 
   0  16   7       69.60       65.96      2.65 o 
   1  16   7      257.77      244.93      4.51 o 
   2  16   7        2.68        6.38      1.83 o 
   3  16   7       84.55       94.34      5.80 o 
   4  16   7      197.88      205.24      6.27 o 
  -6  17   7       15.68       13.73      2.03 o 
  -5  17   7       46.98       48.61      6.57 o 
  -4  17   7      650.20      701.91     14.00 o 
  -3  17   7      874.79      911.22     26.04 o 
  -2  17   7       19.90       16.60      2.39 o 
  -1  17   7       14.03        8.45      1.84 o 
   0  17   7        2.76        3.40      1.14 o 
   1  17   7       48.71       43.13      7.76 o 
   2  17   7      651.48      699.75     18.11 o 
   3  17   7        0.95        2.24      1.86 o 
   4  17   7        3.66        4.94      1.53 o 
  -6  18   7       24.83       22.22      3.87 o 
  -5  18   7      219.07      217.21      5.01 o 
  -4  18   7      192.51      190.38     13.61 o 
  -3  18   7     1639.17     1810.49     38.16 o 
  -2  18   7        1.82        2.72      1.37 o 
  -1  18   7       25.50       19.67      2.43 o 
   0  18   7        5.80        5.89      2.53 o 
   1  18   7        9.84        8.85      1.85 o 
   2  18   7       94.76      105.83      4.71 o 
   3  18   7       55.08       59.88      4.35 o 
   4  18   7      291.78      310.11      6.62 o 
  -5  19   7        0.09       -1.12      1.45 o 
  -4  19   7      128.60      127.26      3.70 o 
  -3  19   7     1216.18     1271.44     31.43 o 
  -2  19   7      138.68      135.98      3.73 o 
  -1  19   7        8.62        7.48      1.78 o 
   0  19   7       20.26       15.74      2.63 o 
   1  19   7       21.54       23.76      3.97 o 
   2  19   7      365.46      383.10      6.73 o 
   3  19   7        8.00        8.90      1.67 o 
  -5  20   7       13.62       17.50      2.74 o 
  -4  20   7      438.15      481.45      7.04 o 
  -3  20   7      169.21      162.35      8.59 o 
  -2  20   7        6.77        4.58      1.22 o 
  -1  20   7       59.15       61.61     10.29 o 
   0  20   7       47.36       47.86      3.43 o 
   1  20   7      106.04      109.80      5.19 o 
   2  20   7        1.13        4.23      1.83 o 
  -4  21   7        9.93        6.21      1.55 o 
  -3  21   7       27.39       23.58      3.87 o 
  -2  21   7       27.85       23.56      4.09 o 
  -1  21   7       31.67       31.09      5.31 o 
   0  21   7       13.24       15.64      4.86 o 
   1  21   7       20.59       23.55      3.89 o 
   2  21   7       16.81       20.84      3.88 o 
  -3  22   7        7.22        4.47      1.42 o 
  -2  22   7        2.23        1.23      1.60 o 
  -1  22   7      120.95      107.28      4.25 o 
   0  22   7       22.83       18.61      3.96 o 
   1  22   7        4.54        0.56      2.02 o 
  -8   0   8       40.39       33.10      6.55 o 
  -6   0   8     2009.68     2096.09     22.01 o 
  -4   0   8     1027.03     1126.82     41.78 o 
  -2   0   8        0.08       -0.05      2.53 o 
   0   0   8     4268.32     4210.13     13.22 o 
   2   0   8       89.43       92.78      3.97 o 
   4   0   8       55.77       57.75      3.57 o 
   6   0   8      260.90      287.04      6.32 o 
  -9   1   8       33.23       30.11      3.93 o 
  -8   1   8       34.74       29.15      3.91 o 
  -7   1   8       26.09       20.57      2.78 o 
  -6   1   8       57.85       66.72      3.41 o 
  -5   1   8      251.69      263.71      4.89 o 
  -4   1   8      120.40      108.50      2.07 o 
  -3   1   8       57.21       69.81      3.80 o 
  -2   1   8        5.95        8.48      0.81 o 
   0   1   8      382.63      430.39      4.25 o 
   1   1   8      194.57      197.33      3.95 o 
   2   1   8        0.53        1.49      0.58 o 
   3   1   8       22.39       21.74      2.63 o 
   4   1   8       10.02       10.15      1.73 o 
   5   1   8        0.83        2.44      1.30 o 
   6   1   8       64.63       67.33      2.94 o 
  -9   2   8       55.32       54.16      8.86 o 
  -8   2   8       84.46       79.57      3.34 o 
  -7   2   8        4.60        3.27      2.58 o 
  -6   2   8        1.23        0.82      1.09 o 
  -5   2   8      115.29      123.71      1.98 o 
  -4   2   8      311.96      358.61      8.72 o 
  -3   2   8      136.02      160.48      5.02 o 
  -2   2   8     1130.76     1191.83     35.64 o 
   0   2   8     4624.03     5285.17     13.53 o 
   1   2   8       80.73       68.29      0.94 o 
   2   2   8      291.63      319.68      5.05 o 
   3   2   8        2.51        3.87      0.79 o 
   4   2   8        1.77        2.16      1.14 o 
   5   2   8       34.97       35.63      5.43 o 
   6   2   8       17.63       11.00      2.47 o 
  -9   3   8       10.75        4.39      1.75 o 
  -8   3   8       46.23       47.26      3.04 o 
  -7   3   8       88.48       78.47      3.99 o 
  -6   3   8      106.51      108.37      2.82 o 
  -5   3   8      118.23      125.03      2.66 o 
  -4   3   8        1.96        2.29      0.51 o 
  -3   3   8       15.80       11.35      1.42 o 
  -2   3   8      251.43      305.08      5.87 o 
   0   3   8     2167.25     2197.09     33.68 o 
   1   3   8      132.01      137.42      1.67 o 
   2   3   8        2.59        3.93      1.26 o 
   3   3   8      360.82      372.13      5.90 o 
   4   3   8      983.69      986.38     12.20 o 
   5   3   8      115.83      120.48      2.52 o 
   6   3   8        8.50        6.85      2.10 o 
  -8   4   8        3.97        1.61      1.55 o 
  -7   4   8      156.05      144.21      4.22 o 
  -6   4   8      207.83      206.78      2.61 o 
  -5   4   8      221.46      228.02      4.36 o 
  -4   4   8       36.33       39.20      1.28 o 
  -3   4   8      431.54      432.73     11.59 o 
  -2   4   8      537.98      565.07     14.97 o 
  -1   4   8        0.09       -0.68      1.18 o 
   0   4   8     1725.25     1700.76     16.27 o 
   1   4   8       34.42       26.90      2.73 o 
   2   4   8      112.73      100.95      1.03 o 
   4   4   8        0.27        2.86      1.43 o 
   5   4   8       48.72       46.59      3.90 o 
   6   4   8      133.87      133.63      3.68 o 
  -8   5   8       83.23       75.17      4.04 o 
  -7   5   8       49.83       36.70      4.75 o 
  -6   5   8      344.39      375.58      4.30 o 
  -5   5   8       19.01       18.93      2.01 o 
  -4   5   8      183.73      202.10      2.84 o 
  -3   5   8      109.33      116.00      2.85 o 
  -2   5   8      522.93      546.73      8.14 o 
  -1   5   8       14.85       22.00      1.22 o 
   0   5   8     2220.00     2244.24     23.96 o 
   1   5   8        5.52        4.15      1.00 o 
   2   5   8      242.98      227.30      4.73 o 
   3   5   8       19.98       20.29      1.91 o 
   4   5   8        3.22        5.15      1.32 o 
   5   5   8      345.61      346.35      8.51 o 
   6   5   8      134.40      131.27      5.22 o 
  -8   6   8       66.11       56.73      3.92 o 
  -7   6   8      454.48      458.25      6.11 o 
  -6   6   8      520.92      527.04      6.20 o 
  -5   6   8       95.70       93.38      2.59 o 
  -4   6   8       11.60       13.31      1.25 o 
  -3   6   8     1796.03     1953.52     50.87 o 
  -2   6   8       80.11       93.31      1.89 o 
  -1   6   8      526.79      547.16     10.43 o 
   0   6   8      435.82      405.04      6.01 o 
   1   6   8       33.97       33.35      3.75 o 
   2   6   8        4.23        1.73      1.60 o 
   3   6   8      279.81      277.46      3.91 o 
   4   6   8       25.04       19.49      2.13 o 
   5   6   8       16.19       20.85      3.75 o 
   6   6   8        0.01        1.34      1.33 o 
  -8   7   8      126.33      123.83      2.66 o 
  -7   7   8      246.82      252.90      4.07 o 
  -6   7   8      972.70     1009.03      9.64 o 
  -5   7   8       15.12       16.42      1.75 o 
  -3   7   8      496.94      494.24      5.52 o 
  -2   7   8        8.60        7.40      1.70 o 
  -1   7   8      461.66      483.53      8.21 o 
   0   7   8      370.33      362.06      5.81 o 
   1   7   8      485.17      486.74     15.07 o 
   2   7   8       78.35       82.31      3.66 o 
   3   7   8      358.64      347.97      5.58 o 
   4   7   8       22.59       22.71      2.76 o 
   5   7   8      601.12      595.79      7.30 o 
   6   7   8      179.52      189.98      4.48 o 
  -8   8   8        0.91        1.80      2.24 o 
  -7   8   8      142.97      137.15      3.40 o 
  -6   8   8        1.09        0.87      0.87 o 
  -5   8   8       21.79       22.24      3.21 o 
  -4   8   8       31.04       37.54      1.65 o 
  -3   8   8        2.61        0.31      1.19 o 
  -2   8   8       85.24       90.03      2.99 o 
  -1   8   8      367.36      398.72      4.93 o 
   0   8   8      134.94      122.42      4.14 o 
   1   8   8      149.40      137.44      4.01 o 
   2   8   8      286.40      282.55      5.20 o 
   3   8   8      459.42      438.10      4.37 o 
   4   8   8      291.49      293.96      4.89 o 
   5   8   8      187.99      172.60      4.93 o 
   6   8   8       22.15       22.88      4.03 o 
  -8   9   8        4.09        5.34      1.45 o 
  -7   9   8      140.87      139.61      2.80 o 
  -6   9   8       42.39       37.96      4.30 o 
  -5   9   8       17.81       17.42      2.85 o 
  -4   9   8       87.95       96.02      3.33 o 
  -3   9   8      786.11      876.74     14.04 o 
  -2   9   8       63.54       62.35      1.28 o 
  -1   9   8      129.86      139.93      2.28 o 
   0   9   8        1.74        2.42      0.95 o 
   1   9   8        1.30        0.64      1.44 o 
   2   9   8        0.00       -0.11      1.58 o 
   3   9   8       85.93       99.41      4.91 o 
   4   9   8       66.13       70.87      4.41 o 
   5   9   8       30.43       24.55      2.65 o 
   6   9   8       88.16       99.55      4.60 o 
  -8  10   8       74.02       64.30      6.08 o 
  -7  10   8       39.82       47.42      5.14 o 
  -6  10   8      445.16      444.86      5.81 o 
  -5  10   8       29.40       30.21      2.87 o 
  -4  10   8     1011.77     1075.93     21.06 o 
  -3  10   8     1300.79     1380.15     18.01 o 
  -2  10   8      115.38      123.96      3.13 o 
  -1  10   8      113.90      114.68      2.66 o 
   0  10   8      594.87      599.49     14.82 o 
   1  10   8      226.06      233.59      3.24 o 
   2  10   8       52.72       64.03      6.01 o 
   3  10   8       16.17       15.55      5.63 o 
   4  10   8       65.76       64.74      8.71 o 
   5  10   8       16.77       21.23      4.14 o 
  -8  11   8       17.70       19.00      2.79 o 
  -7  11   8       84.61       99.37      3.20 o 
  -6  11   8      118.66      114.91      2.99 o 
  -5  11   8        1.24        2.68      0.94 o 
  -4  11   8       22.55       27.72      3.72 o 
  -3  11   8      374.02      379.95      6.69 o 
  -2  11   8       20.54       16.67      2.07 o 
  -1  11   8       74.38       74.75      2.29 o 
   0  11   8       66.98       58.71      3.55 o 
   1  11   8        5.22        7.04      1.68 o 
   2  11   8       97.76       86.42      5.35 o 
   3  11   8     1066.25     1115.74     12.09 o 
   4  11   8       18.54       18.00      2.61 o 
   5  11   8        3.72        2.80      1.83 o 
  -7  12   8        0.38        2.28      1.30 o 
  -6  12   8        0.10        1.56      1.09 o 
  -5  12   8      240.20      244.04      6.44 o 
  -4  12   8      120.83      121.29      5.00 o 
  -3  12   8      149.83      148.16      4.36 o 
  -2  12   8       59.27       59.69      2.92 o 
  -1  12   8       98.05      102.32      2.36 o 
   0  12   8      299.95      292.60      4.69 o 
   1  12   8       56.59       54.59      4.38 o 
   2  12   8     2201.66     2249.71     26.33 o 
   3  12   8       16.93       15.44      2.69 o 
   4  12   8       71.01       58.83      6.74 o 
   5  12   8       47.72       50.81      7.45 o 
  -7  13   8        7.90        9.89      2.62 o 
  -6  13   8       29.94       28.71      3.67 o 
  -5  13   8        4.46        5.77      1.50 o 
  -4  13   8      131.27      135.43      4.54 o 
  -3  13   8      215.92      197.97      4.93 o 
  -2  13   8      193.78      192.72      2.27 o 
  -1  13   8      128.85      138.91      2.28 o 
   0  13   8       68.31       62.69      2.73 o 
   1  13   8       33.26       27.80      3.40 o 
   2  13   8       92.75      127.81      5.85 o 
   3  13   8      118.46      133.44      4.11 o 
   4  13   8      227.54      225.08      5.27 o 
   5  13   8       47.40       41.62      7.07 o 
  -7  14   8       92.23       92.85      6.21 o 
  -6  14   8       51.39       55.13      3.04 o 
  -5  14   8        0.02        1.16      0.92 o 
  -4  14   8      317.96      342.14     11.16 o 
  -3  14   8       82.92       77.33      2.61 o 
  -2  14   8      171.80      177.93      4.58 o 
  -1  14   8       37.75       41.13      3.69 o 
   0  14   8       32.91       33.89      5.21 o 
   1  14   8      398.91      376.96      6.21 o 
   2  14   8      164.03      132.44      9.48 o 
   3  14   8       23.78       19.83      3.53 o 
   4  14   8        0.01        0.95      2.05 o 
  -6  15   8       43.72       35.42      4.39 o 
  -5  15   8      198.71      207.93      6.77 o 
  -4  15   8      767.84      834.39      9.22 o 
  -3  15   8        7.84        5.28      1.49 o 
  -2  15   8      190.61      198.21      3.82 o 
  -1  15   8        5.36        8.26      1.82 o 
   0  15   8        7.45        6.60      1.68 o 
   1  15   8      109.67      100.36      4.22 o 
   2  15   8      604.52      585.99      8.94 o 
   3  15   8       71.62       61.91      8.87 o 
   4  15   8      148.09      141.52      4.85 o 
  -6  16   8        0.01        2.03      1.68 o 
  -5  16   8       72.99       66.26      4.26 o 
  -4  16   8       10.25       10.93      1.73 o 
  -3  16   8      503.95      538.84     11.55 o 
  -2  16   8        7.04        5.35      1.29 o 
  -1  16   8       57.15       52.72      2.01 o 
   0  16   8      115.00      120.92      3.74 o 
   1  16   8      160.32      157.30      3.33 o 
   2  16   8      235.29      249.73      4.90 o 
   3  16   8       24.23       31.34      4.42 o 
   4  16   8        7.53       11.56      4.37 o 
  -6  17   8        8.71        6.64      2.59 o 
  -5  17   8       47.24       52.82      4.51 o 
  -4  17   8       51.83       57.05      4.71 o 
  -3  17   8      429.68      444.75      9.86 o 
  -2  17   8       55.60       67.57      2.31 o 
  -1  17   8      200.99      196.45      6.90 o 
   0  17   8      134.83      128.71      3.91 o 
   1  17   8       97.82      103.10      6.88 o 
   2  17   8       65.46       68.13      5.46 o 
   3  17   8       33.69       24.38      4.39 o 
  -5  18   8        0.06        0.40      1.71 o 
  -4  18   8       16.62       12.45      1.64 o 
  -3  18   8      255.98      266.41      5.17 o 
  -2  18   8        1.26        1.67      1.05 o 
  -1  18   8       93.23       88.54      3.13 o 
   0  18   8       33.27       35.12      5.97 o 
   1  18   8       23.63       22.47      4.23 o 
   2  18   8        0.12        2.12      1.92 o 
   3  18   8        5.35        9.20      2.04 o 
  -5  19   8       72.89       77.57      9.85 o 
  -4  19   8       53.24       54.16      2.72 o 
  -3  19   8        0.51        0.10      0.99 o 
  -2  19   8       79.32       89.99      3.32 o 
  -1  19   8       18.95        9.07      1.84 o 
   0  19   8        1.79        1.84      1.13 o 
   1  19   8      135.98      141.51      5.83 o 
   2  19   8       72.35       77.89      3.89 o 
  -4  20   8        0.21        2.26      1.50 o 
  -3  20   8       55.54       54.85      4.72 o 
  -2  20   8      132.86      135.88      8.00 o 
  -1  20   8       26.65       20.43      3.12 o 
   0  20   8       42.39       52.14      4.75 o 
   1  20   8        0.18        2.39      1.89 o 
   2  20   8      242.10      284.27      6.32 o 
  -3  21   8        1.28        0.91      1.51 o 
  -2  21   8        0.01        1.40      1.93 o 
  -1  21   8       45.36       41.37      7.46 o 
   0  21   8       13.58       12.60      3.28 o 
   1  21   8      159.43      212.44      5.44 o 
  -2  22   8       49.53       48.35      4.76 o 
  -1  22   8        4.78        3.73      1.69 o 
  -7   0   9      798.54      865.67     14.78 o 
  -5   0   9      122.11      122.41      4.56 o 
  -3   0   9       25.64       29.26     10.02 o 
  -1   0   9      124.31      143.93      3.12 o 
   1   0   9      362.72      426.98     19.07 o 
   3   0   9     1949.44     2039.93     36.00 o 
   5   0   9      330.13      351.78      5.21 o 
  -8   1   9      444.35      423.18      6.17 o 
  -7   1   9        7.16        4.22      1.67 o 
  -6   1   9      134.63      140.91      2.54 o 
  -5   1   9        1.31        1.31      0.36 o 
  -4   1   9      383.98      415.18     12.00 o 
  -3   1   9      103.17      107.11      4.35 o 
  -2   1   9        0.17        5.03      0.60 o 
  -1   1   9       78.21       79.34      1.59 o 
   0   1   9     1099.83     1151.20     13.03 o 
   1   1   9       17.24       16.00      1.63 o 
   2   1   9      133.78      137.13      1.84 o 
   3   1   9      483.52      509.79      7.68 o 
   4   1   9        2.63        3.15      1.14 o 
   5   1   9        6.73        4.09      0.96 o 
   6   1   9       37.98       34.59      6.07 o 
  -8   2   9      131.15      114.38      3.69 o 
  -7   2   9      506.39      590.60      9.75 o 
  -6   2   9      337.05      329.30      8.55 o 
  -5   2   9      185.61      179.22      4.28 o 
  -4   2   9      128.79      124.36      2.56 o 
  -3   2   9     1113.08     1151.18     26.68 o 
  -2   2   9      934.70      942.42     19.64 o 
  -1   2   9        2.00       -0.29      1.09 o 
   0   2   9      353.54      362.43      4.27 o 
   1   2   9       93.26      118.70      3.07 o 
   2   2   9     1284.42     1355.30     12.21 o 
   3   2   9     1348.34     1400.86     13.29 o 
   4   2   9       82.89       84.76      2.49 o 
   5   2   9       59.58       48.53      4.35 o 
   6   2   9      746.32      837.56      7.02 o 
  -8   3   9       84.51       61.52      6.75 o 
  -7   3   9      221.06      238.69      3.37 o 
  -6   3   9        3.24        3.43      0.87 o 
  -5   3   9       14.07       10.44      1.00 o 
  -4   3   9      156.01      176.92      3.01 o 
  -3   3   9     1500.04     1533.46     39.07 o 
  -2   3   9     1195.33     1244.16     28.49 o 
  -1   3   9       17.58       20.01      0.90 o 
   0   3   9     1296.95     1303.96     16.67 o 
   1   3   9       67.64       69.57      1.06 o 
   2   3   9      713.81      716.82      7.84 o 
   3   3   9     1371.38     1409.64     12.41 o 
   4   3   9       18.45       24.29      3.05 o 
   5   3   9        0.01        1.10      1.58 o 
   6   3   9      169.16      164.06      4.39 o 
  -8   4   9      264.57      242.80      6.38 o 
  -7   4   9      119.30      125.65      2.57 o 
  -6   4   9       22.38       22.02      3.03 o 
  -5   4   9        4.98        3.44      0.58 o 
  -4   4   9      285.59      291.08     10.99 o 
  -3   4   9        8.49        8.95      1.21 o 
  -2   4   9        8.52        9.59      1.15 o 
   0   4   9      843.10      871.78     11.59 o 
   1   4   9       66.81       66.81      1.93 o 
   2   4   9     1936.32     1985.28     25.99 o 
   3   4   9      819.37      873.78      9.30 o 
   4   4   9       43.05       42.04      2.98 o 
   5   4   9      267.48      275.12      5.03 o 
   6   4   9      171.20      179.87      4.66 o 
  -8   5   9      102.53       91.83      4.20 o 
  -7   5   9      374.75      363.62      7.20 o 
  -6   5   9        0.38        1.35      0.97 o 
  -5   5   9      141.73      141.02      3.69 o 
  -4   5   9      110.78      117.02      6.74 o 
  -3   5   9       41.56       36.72      2.19 o 
  -2   5   9       43.24       37.58      1.43 o 
  -1   5   9       94.39       88.95      2.09 o 
   0   5   9      129.03      111.98      1.09 o 
   1   5   9        7.19        5.12      1.10 o 
   2   5   9     1693.61     1790.66     20.63 o 
   3   5   9      179.81      153.14      4.97 o 
   4   5   9       57.70       59.17      4.41 o 
   5   5   9       60.81       67.00      8.00 o 
   6   5   9      195.65      207.78      5.49 o 
  -8   6   9      380.31      397.99      6.52 o 
  -7   6   9        7.11        5.77      1.59 o 
  -6   6   9       43.29       50.98      2.99 o 
  -5   6   9        2.08        3.02      0.50 o 
  -4   6   9      389.14      421.06     13.50 o 
  -3   6   9       49.74       54.56      1.98 o 
  -2   6   9      612.41      604.16      9.50 o 
  -1   6   9      264.46      274.57      4.44 o 
   0   6   9        0.20        1.58      0.72 o 
   1   6   9      207.10      210.16      4.33 o 
   2   6   9      388.79      371.57      5.63 o 
   3   6   9        3.91        4.05      2.03 o 
   4   6   9      124.74      130.60      5.76 o 
   5   6   9        0.15       -1.98      1.98 o 
  -8   7   9       21.49       16.44      2.69 o 
  -7   7   9       13.96       13.64      2.07 o 
  -6   7   9      112.87      107.58      2.81 o 
  -5   7   9        4.34        3.35      0.96 o 
  -4   7   9       91.40       99.63      4.03 o 
  -3   7   9      129.51      123.06      2.55 o 
  -2   7   9        8.57       13.83      1.22 o 
  -1   7   9       13.02       16.17      1.09 o 
   0   7   9     2495.91     2714.49     28.37 o 
   1   7   9        2.41        2.88      1.08 o 
   2   7   9      210.72      233.17      3.26 o 
   3   7   9        1.45       -0.13      3.19 o 
   4   7   9        0.72        0.05      2.03 o 
   5   7   9        4.07        2.97      1.48 o 
  -8   8   9       75.03       58.85      5.84 o 
  -7   8   9       93.79       93.47      4.42 o 
  -6   8   9      222.12      233.17      3.90 o 
  -5   8   9        8.14        7.90      1.26 o 
  -4   8   9     1102.37     1132.90     16.46 o 
  -3   8   9      103.61       98.16      1.50 o 
  -1   8   9      722.71      775.83     10.57 o 
   0   8   9      475.44      485.66      6.05 o 
   1   8   9      312.44      309.49      3.72 o 
   2   8   9       74.79       75.25      4.25 o 
   3   8   9      137.24      136.54      3.53 o 
   4   8   9        1.14        3.94      1.43 o 
   5   8   9       49.79       41.70      7.60 o 
  -8   9   9        0.68        3.24      1.36 o 
  -7   9   9        7.05        6.77      1.97 o 
  -6   9   9      223.51      233.82      4.41 o 
  -5   9   9       75.06       78.04      2.94 o 
  -3   9   9        2.23        0.10      1.83 o 
  -2   9   9      321.95      324.87      5.70 o 
  -1   9   9       35.91       35.62      1.14 o 
   0   9   9      131.53      118.67      6.30 o 
   1   9   9       48.44       42.86      5.80 o 
   2   9   9        0.10       -1.10      1.68 o 
   3   9   9      366.52      358.69      5.69 o 
   4   9   9       34.73       36.16      5.85 o 
   5   9   9        0.77        2.49      2.17 o 
  -8  10   9       27.80       21.97      5.81 o 
  -7  10   9      145.07      139.99      3.72 o 
  -6  10   9      435.60      457.69      8.05 o 
  -5  10   9       23.52       21.45      2.52 o 
  -4  10   9       66.48       69.80      2.99 o 
  -3  10   9       96.63       97.10      3.05 o 
  -2  10   9      624.10      647.79      9.45 o 
  -1  10   9      392.42      428.30      5.73 o 
   0  10   9        8.48        4.72      1.92 o 
   1  10   9        4.37        1.64      1.53 o 
   2  10   9        0.57       -0.89      2.40 o 
   3  10   9      416.49      445.79      6.59 o 
   4  10   9       40.28       39.87      6.10 o 
   5  10   9        6.15        2.94      1.24 o 
  -7  11   9        6.51        7.79      2.36 o 
  -6  11   9        1.36        2.22      1.50 o 
  -5  11   9        3.91        5.10      1.26 o 
  -4  11   9      700.64      723.03     14.37 o 
  -3  11   9       12.27       12.54      1.65 o 
  -2  11   9      717.88      766.28     12.43 o 
  -1  11   9     1987.77     2073.44     23.66 o 
   0  11   9       21.80       24.14      4.31 o 
   1  11   9        3.81        2.61      1.66 o 
   2  11   9      262.72      240.89      5.46 o 
   3  11   9       30.34       33.49      5.89 o 
   4  11   9      103.67       97.44      4.93 o 
   5  11   9        3.87        4.51      3.27 o 
  -7  12   9       26.68       15.81      3.03 o 
  -6  12   9        0.00        1.82      1.37 o 
  -5  12   9      565.43      603.88     12.47 o 
  -4  12   9      321.76      328.00      6.41 o 
  -3  12   9       12.49       12.43      2.04 o 
  -2  12   9      468.69      474.24      9.45 o 
  -1  12   9      387.29      419.54      7.93 o 
   0  12   9      277.66      282.40      5.21 o 
   1  12   9      110.66       89.65      7.52 o 
   2  12   9       57.74       48.15      6.63 o 
   3  12   9      406.41      409.35      5.16 o 
   4  12   9       39.06       43.56      6.48 o 
  -7  13   9       55.64       52.22      6.14 o 
  -6  13   9       75.26       74.41      4.68 o 
  -5  13   9       76.20       76.44      2.29 o 
  -4  13   9       19.48       15.50      2.61 o 
  -3  13   9      390.62      404.38      8.39 o 
  -2  13   9      402.64      422.74      4.59 o 
  -1  13   9      805.36      819.63     11.72 o 
   0  13   9      107.52      101.94      3.97 o 
   1  13   9       95.01       75.69      2.47 o 
   2  13   9        4.11        7.46      1.74 o 
   3  13   9      179.50      205.28      7.90 o 
   4  13   9        0.04        1.81      1.98 o 
  -7  14   9       44.24       39.53      6.92 o 
  -6  14   9        5.23        3.10      1.21 o 
  -5  14   9        0.00        1.67      1.18 o 
  -4  14   9        6.46        7.12      2.23 o 
  -3  14   9        0.81        0.78      1.10 o 
  -2  14   9     1035.18     1089.03     17.94 o 
  -1  14   9     1247.06     1243.21     29.18 o 
   0  14   9       30.10       25.54      3.89 o 
   1  14   9       17.49       20.73      4.10 o 
   2  14   9      673.47      674.59      9.83 o 
   3  14   9       30.46       33.32      4.83 o 
   4  14   9       68.12       76.68      5.74 o 
  -6  15   9       58.68       54.68      9.45 o 
  -5  15   9        7.91        8.24      1.54 o 
  -4  15   9      481.48      546.27     12.68 o 
  -3  15   9      765.36      869.50     11.86 o 
  -2  15   9       71.67       73.69      3.23 o 
  -1  15   9      273.01      268.70      5.73 o 
   0  15   9      135.86      140.36      3.51 o 
   1  15   9      742.84      726.40     10.37 o 
   2  15   9      233.79      233.00      7.52 o 
   3  15   9      386.14      435.91      7.09 o 
   4  15   9      104.02       90.34      7.00 o 
  -6  16   9      188.22      201.83     11.16 o 
  -5  16   9      149.66      133.36      8.10 o 
  -4  16   9        2.06        3.17      1.19 o 
  -3  16   9       16.31       12.52      2.34 o 
  -2  16   9        1.17        1.86      1.07 o 
  -1  16   9        4.46        1.75      3.70 o 
   0  16   9       54.75       72.39      5.81 o 
   1  16   9       33.66       23.90      3.72 o 
   2  16   9       39.40       45.72      7.90 o 
   3  16   9       59.38       59.94      7.73 o 
  -5  17   9      531.82      557.08     21.37 o 
  -4  17   9      128.04      138.17      5.48 o 
  -3  17   9        2.00        1.18      1.11 o 
  -2  17   9      125.74      125.40      6.69 o 
  -1  17   9       12.98       14.84      2.20 o 
   0  17   9      168.46      183.16      6.55 o 
   1  17   9        9.27        3.42      1.47 o 
   2  17   9       94.22      113.26      7.64 o 
   3  17   9       14.47       24.06      3.92 o 
  -5  18   9      291.63      333.19     16.43 o 
  -4  18   9       10.28        6.33      1.38 o 
  -3  18   9       93.03      116.11      4.64 o 
  -2  18   9       77.85       78.42      4.51 o 
  -1  18   9       86.53       89.58      4.72 o 
   0  18   9       11.91        7.26      1.46 o 
   1  18   9        0.42        2.27      2.18 o 
   2  18   9       31.48       33.65      5.22 o 
  -4  19   9       74.82       85.04      5.42 o 
  -3  19   9       18.37       10.71      2.44 o 
  -2  19   9      207.37      223.92      4.50 o 
  -1  19   9       20.12       17.32      3.47 o 
   0  19   9      225.29      247.36      8.15 o 
   1  19   9       28.12       25.43      4.06 o 
   2  19   9      120.75      124.68      5.36 o 
  -3  20   9      145.29      136.23      3.76 o 
  -2  20   9        2.32       -0.88      1.42 o 
  -1  20   9       97.02       90.18      7.32 o 
   0  20   9        5.09        5.20      1.67 o 
   1  20   9       92.16       84.27      6.18 o 
  -2  21   9        1.18        1.61      2.21 o 
  -1  21   9       92.85      104.67      3.85 o 
  -8   0  10      188.42      187.74      9.94 o 
  -6   0  10       60.20       57.26      2.36 o 
  -4   0  10      140.32      150.97      5.12 o 
  -2   0  10        1.10        1.55      1.87 o 
   0   0  10       68.35       71.18      2.28 o 
   2   0  10      198.31      187.68      3.76 o 
   4   0  10       43.15       46.45      5.57 o 
  -8   1  10       47.99       36.52      8.08 o 
  -7   1  10      170.82      175.55      6.11 o 
  -6   1  10        5.22        8.93      1.48 o 
  -5   1  10      172.81      180.54      6.23 o 
  -4   1  10      222.15      207.60      5.06 o 
  -3   1  10       76.79       90.47      2.89 o 
  -2   1  10       65.33       66.09      1.88 o 
  -1   1  10       95.30       97.22      4.07 o 
   0   1  10     2201.27     2305.86     25.51 o 
   1   1  10      273.36      265.19      4.84 o 
   2   1  10      171.73      162.40      2.72 o 
   3   1  10       32.10       29.47      3.50 o 
   4   1  10        4.55        4.21      1.07 o 
   5   1  10       50.44       51.56     10.01 o 
  -8   2  10      132.39      110.35      4.67 o 
  -7   2  10       12.00       12.37      2.37 o 
  -6   2  10        0.35        1.78      1.09 o 
  -5   2  10      137.10      139.07      2.74 o 
  -4   2  10      179.67      209.80      5.66 o 
  -3   2  10        0.11        0.85      0.44 o 
  -2   2  10       25.50       30.61      2.35 o 
   0   2  10      923.64      963.38     10.72 o 
   1   2  10       21.36       19.32      1.63 o 
   2   2  10       36.36       37.32      2.26 o 
   3   2  10       24.82       23.44      3.14 o 
   4   2  10       71.86       83.36      3.71 o 
   5   2  10       12.74       12.78      2.68 o 
  -8   3  10       36.20       32.88      6.02 o 
  -7   3  10      503.61      527.65      5.65 o 
  -6   3  10       96.19      111.74      3.97 o 
  -5   3  10        0.00        1.85      1.91 o 
  -4   3  10      248.38      301.60     12.25 o 
  -3   3  10        0.02        0.34      0.37 o 
  -2   3  10      226.60      233.62      4.67 o 
   0   3  10       14.68       21.09      2.78 o 
   1   3  10      617.09      645.00     10.48 o 
   2   3  10      218.85      195.68      1.83 o 
   3   3  10      457.85      448.96      4.72 o 
   4   3  10       29.08       23.33      3.75 o 
   5   3  10        1.85        1.41      1.40 o 
  -8   4  10      100.84      109.41      8.47 o 
  -7   4  10      358.39      362.93     11.30 o 
  -6   4  10      385.94      401.90     15.58 o 
  -5   4  10       70.68       73.62      2.26 o 
  -4   4  10       28.46       33.95      1.63 o 
  -3   4  10       11.63       12.39      1.61 o 
  -2   4  10        1.78        1.18      1.25 o 
  -1   4  10      146.82      131.38     10.78 o 
   0   4  10      674.00      687.32      9.06 o 
   1   4  10      109.97      100.59      3.35 o 
   2   4  10      216.63      244.51      4.33 o 
   3   4  10      386.14      358.73      4.71 o 
   4   4  10        1.68        1.32      1.57 o 
   5   4  10       56.33       61.95      3.14 o 
  -8   5  10       79.93       56.53     10.69 o 
  -7   5  10      175.80      158.07      5.58 o 
  -6   5  10       22.67       22.10      4.21 o 
  -5   5  10       14.76       15.04      3.18 o 
  -4   5  10       11.99        8.55      1.52 o 
  -3   5  10      295.92      318.86      7.61 o 
  -2   5  10      128.25      122.05      1.86 o 
  -1   5  10       36.24       40.99      2.86 o 
   0   5  10      696.87      747.92      7.92 o 
   1   5  10      122.55      127.43      4.62 o 
   2   5  10     1350.31     1338.42     19.13 o 
   3   5  10      149.70      126.66      7.50 o 
   4   5  10        3.35        1.34      1.26 o 
   5   5  10        4.72        2.11      1.72 o 
  -8   6  10      199.75      189.77     10.97 o 
  -7   6  10       16.33       13.84      2.96 o 
  -6   6  10        0.47        2.72      1.82 o 
  -5   6  10      217.61      240.01      4.48 o 
  -4   6  10      112.36      110.14      3.45 o 
  -3   6  10      135.77      131.46      2.79 o 
  -2   6  10      136.46      135.01      1.36 o 
  -1   6  10       24.12       29.81      1.36 o 
   0   6  10       70.78       81.24      6.70 o 
   1   6  10       64.96       59.53      2.62 o 
   2   6  10        6.72        2.35      1.47 o 
   3   6  10       35.79       59.44      9.06 o 
   4   6  10        4.62        0.90      1.94 o 
   5   6  10       12.53        6.98      1.51 o 
  -8   7  10        6.65        5.27      1.89 o 
  -7   7  10      719.04      787.14     19.14 o 
  -6   7  10        9.63        9.36      2.42 o 
  -5   7  10        0.39        0.56      1.43 o 
  -4   7  10      269.48      285.25     10.89 o 
  -3   7  10       87.29       90.23      2.87 o 
  -2   7  10        4.23        5.52      0.69 o 
  -1   7  10       25.29       25.52      1.16 o 
   0   7  10      129.23      128.91      2.32 o 
   1   7  10      569.57      579.07      5.98 o 
   2   7  10      385.50      324.16     16.06 o 
   3   7  10     1673.06     1674.55     18.23 o 
   4   7  10        1.57       -0.25      1.41 o 
   5   7  10      133.07      135.14      3.43 o 
  -8   8  10       32.93       32.98      7.70 o 
  -7   8  10       90.69      103.04      6.18 o 
  -6   8  10      487.59      516.78     12.07 o 
  -5   8  10      494.71      514.47     15.94 o 
  -4   8  10      176.15      175.40      6.11 o 
  -3   8  10        3.13        2.54      1.10 o 
  -2   8  10       14.22       14.62      1.31 o 
  -1   8  10      411.96      419.20      2.75 o 
   0   8  10       22.50       22.79      3.88 o 
   1   8  10      693.58      717.97     13.65 o 
   2   8  10      727.30      732.48      8.21 o 
   3   8  10       65.98       49.98      7.04 o 
   4   8  10       35.78       26.80      3.35 o 
   5   8  10        2.81        3.53      1.65 o 
  -7   9  10      107.02      107.41      4.67 o 
  -6   9  10       91.29       94.17      3.64 o 
  -5   9  10       49.37       46.61      7.01 o 
  -4   9  10       82.59       91.14      3.46 o 
  -3   9  10      122.23      110.96      2.84 o 
  -2   9  10       29.05       27.09      1.75 o 
  -1   9  10        1.97        0.57      0.66 o 
   0   9  10      719.00      770.95      7.41 o 
   1   9  10       25.72       20.84      3.11 o 
   2   9  10       54.71       54.13      4.61 o 
   3   9  10        1.88        7.64      2.64 o 
   4   9  10       13.49       15.85      2.54 o 
  -7  10  10       32.14       32.66      5.75 o 
  -6  10  10        1.76        2.67      1.14 o 
  -5  10  10       34.33       33.40      6.71 o 
  -4  10  10      407.80      423.21      6.44 o 
  -3  10  10      204.68      214.79      5.48 o 
  -2  10  10       23.98       27.72      2.12 o 
  -1  10  10       52.08       57.10      2.24 o 
   0  10  10       63.49       65.76      3.72 o 
   1  10  10        0.83        2.57      0.88 o 
   2  10  10       11.18        4.37      1.16 o 
   3  10  10       55.44       43.65      6.98 o 
   4  10  10       24.35       27.48      3.75 o 
  -7  11  10        0.26        2.83      1.27 o 
  -6  11  10       32.34       25.27      4.72 o 
  -5  11  10      688.67      736.83     67.45 o 
  -4  11  10       15.42       11.67      1.90 o 
  -3  11  10      474.55      482.36      7.07 o 
  -2  11  10      128.14      125.05      2.83 o 
  -1  11  10      102.43      102.09      3.70 o 
   0  11  10        1.10        0.05      1.22 o 
   1  11  10       55.33       46.17      3.83 o 
   2  11  10      174.25      170.26      3.68 o 
   3  11  10       22.26       16.18      2.41 o 
   4  11  10      104.02       91.60      6.06 o 
  -7  12  10        6.10       10.26      3.20 o 
  -6  12  10       39.54       37.04      5.77 o 
  -5  12  10      117.66      104.60      4.06 o 
  -4  12  10      360.55      375.76      5.29 o 
  -3  12  10        1.75        2.97      1.20 o 
  -2  12  10      463.75      478.52     10.01 o 
  -1  12  10      576.96      609.61     11.62 o 
   0  12  10      181.90      181.39      4.94 o 
   1  12  10       10.67        8.43      2.64 o 
   2  12  10      248.11      247.17      5.30 o 
   3  12  10       14.20       16.21      2.26 o 
   4  12  10       22.73       19.80      3.68 o 
  -6  13  10       49.27       48.97      4.45 o 
  -5  13  10      202.44      202.28      6.65 o 
  -4  13  10      159.03      164.88      3.99 o 
  -3  13  10       27.92       30.13      4.01 o 
  -2  13  10       45.22       41.39      2.55 o 
  -1  13  10       73.73       67.52      3.28 o 
   0  13  10        1.27        1.69      1.40 o 
   1  13  10       28.59       20.71      3.22 o 
   2  13  10      132.30      142.60      4.02 o 
   3  13  10        6.07        6.48      2.15 o 
   4  13  10      148.09      155.66      6.80 o 
  -6  14  10        2.14        4.11      1.64 o 
  -5  14  10      356.63      382.58     14.36 o 
  -4  14  10       91.64      107.26      6.95 o 
  -3  14  10       76.12       71.03      2.29 o 
  -2  14  10       25.73       25.91      3.86 o 
  -1  14  10      101.06       98.78      2.76 o 
   0  14  10      127.52      117.24      4.50 o 
   1  14  10      127.15      135.97      5.32 o 
   2  14  10      105.43      108.06      3.46 o 
   3  14  10        5.58        2.92      1.89 o 
  -6  15  10       84.65       91.08      5.67 o 
  -5  15  10        6.68        5.98      1.09 o 
  -4  15  10      347.21      360.81     11.49 o 
  -3  15  10       42.12       40.11      4.25 o 
  -2  15  10       24.99       29.70      3.98 o 
  -1  15  10        2.87        2.00      1.67 o 
   0  15  10      137.12      120.27      4.74 o 
   1  15  10       16.41       13.46      2.83 o 
   2  15  10       12.89       14.64      2.67 o 
   3  15  10       61.94       74.34      4.77 o 
  -5  16  10      104.90      109.22      7.71 o 
  -4  16  10      314.05      324.63      9.16 o 
  -3  16  10       45.60       37.96      5.35 o 
  -2  16  10      328.18      324.00      5.00 o 
  -1  16  10      110.51       99.28      4.37 o 
   0  16  10       20.64       23.30      3.75 o 
   1  16  10      165.13      170.72      4.61 o 
   2  16  10       45.70       60.98      4.78 o 
  -5  17  10      309.03      318.62      9.13 o 
  -4  17  10       45.65       51.65      3.93 o 
  -3  17  10      226.86      229.40      6.30 o 
  -2  17  10       32.66       21.52      7.95 o 
  -1  17  10        0.38        1.86      1.21 o 
   0  17  10       37.17       35.42      6.69 o 
   1  17  10        0.37        2.72      1.46 o 
   2  17  10      189.35      194.16      4.07 o 
  -4  18  10      106.01      109.36     10.46 o 
  -3  18  10        0.69        0.38      2.38 o 
  -2  18  10       12.86        6.71      2.41 o 
  -1  18  10        5.91        5.69      1.34 o 
   0  18  10       34.36       33.36      4.47 o 
   1  18  10       22.49       19.09      4.09 o 
  -3  19  10      136.11      132.48      6.74 o 
  -2  19  10       38.31       29.18      5.77 o 
  -1  19  10      108.78      111.62      4.75 o 
   0  19  10       10.21       11.75      2.60 o 
  -2  20  10        4.01        0.75      1.78 o 
  -1  20  10      219.72      244.47      6.75 o 
  -7   0  11       24.65       35.16     10.65 o 
  -5   0  11      402.55      427.14     13.00 o 
  -3   0  11      147.40      150.01      4.42 o 
  -1   0  11     1165.67     1276.62     26.48 o 
   1   0  11      841.80      869.80     10.25 o 
   3   0  11     1978.65     2077.79     34.82 o 
   5   0  11        0.32        4.81      3.04 o 
  -8   1  11       12.77       14.05      2.71 o 
  -7   1  11     1188.72     1279.64     19.74 o 
  -6   1  11      189.59      185.61      4.77 o 
  -5   1  11        8.93       11.10      2.80 o 
  -4   1  11      376.37      386.90      4.90 o 
  -3   1  11        0.06        1.87      2.19 o 
  -2   1  11       14.15       14.88      0.97 o 
  -1   1  11      912.71      890.02     17.17 o 
   0   1  11        0.34        0.97      0.76 o 
   1   1  11       76.77       78.69      2.07 o 
   2   1  11      127.38      123.40      1.76 o 
   3   1  11        2.23        2.91      1.28 o 
   4   1  11       17.44       18.69      3.73 o 
   5   1  11       16.49       12.44      2.60 o 
  -8   2  11       41.81       42.49      6.02 o 
  -7   2  11      238.55      248.97     14.08 o 
  -6   2  11      100.12      103.59      5.75 o 
  -5   2  11      222.17      215.26      6.10 o 
  -4   2  11        3.55        6.15      1.99 o 
  -3   2  11      367.79      375.74      3.91 o 
  -2   2  11        8.74        5.31      1.11 o 
   0   2  11      476.99      462.09      7.66 o 
   1   2  11      901.22      911.49      9.85 o 
   2   2  11       15.22       15.73      2.07 o 
   3   2  11       26.42       25.28      4.09 o 
   4   2  11        1.06        0.16      0.98 o 
   5   2  11       13.71        7.94      2.20 o 
  -8   3  11        0.28        2.43      2.38 o 
  -7   3  11        1.29        0.47      2.83 o 
  -6   3  11       44.71       46.95      4.71 o 
  -5   3  11       69.03       61.47      4.60 o 
  -4   3  11      231.05      232.30      3.51 o 
  -3   3  11       19.69       22.02      1.99 o 
  -2   3  11       45.56       48.53      1.50 o 
   0   3  11      446.68      487.33      5.45 o 
   1   3  11      823.69      869.99      7.18 o 
   2   3  11        7.77        6.21      1.96 o 
   3   3  11        0.53        3.45      1.82 o 
   4   3  11        2.05        2.35      1.49 o 
   5   3  11        0.17        2.48      2.96 o 
  -8   4  11        8.09        5.39      2.89 o 
  -7   4  11      153.33      152.60      5.79 o 
  -6   4  11        0.29        3.66      1.48 o 
  -5   4  11       35.46       31.67      2.41 o 
  -4   4  11       85.82       83.71      4.99 o 
  -3   4  11      261.77      253.83     10.28 o 
  -2   4  11       10.22        9.73      1.27 o 
   0   4  11      254.96      268.37      3.10 o 
   1   4  11     1106.40     1168.62     14.80 o 
   2   4  11      180.20      181.70      3.95 o 
   3   4  11       21.48       17.57      2.71 o 
   4   4  11        3.02        3.36      1.90 o 
  -8   5  11        5.05        3.73      2.34 o 
  -7   5  11      204.16      197.09      7.61 o 
  -6   5  11       97.79       97.22      5.18 o 
  -5   5  11      163.88      174.96      7.02 o 
  -4   5  11      263.43      276.81      7.49 o 
  -3   5  11      192.53      210.56      8.87 o 
  -2   5  11       14.29       13.94      1.92 o 
  -1   5  11       22.47       23.35      2.09 o 
   0   5  11     2168.62     2321.87     17.13 o 
   1   5  11      143.57      150.19      3.44 o 
   2   5  11       30.19       25.90      3.44 o 
   3   5  11       18.05       14.88      2.69 o 
   4   5  11       18.03       14.71      3.35 o 
  -8   6  11        0.10       -0.61      2.84 o 
  -7   6  11       64.10       57.64     12.21 o 
  -6   6  11       97.07       92.05      2.47 o 
  -5   6  11        3.56       -0.02      2.58 o 
  -4   6  11       16.74       14.74      2.14 o 
  -3   6  11       21.89       23.23      3.47 o 
  -2   6  11        0.01        0.38      1.43 o 
  -1   6  11      695.05      689.86     10.91 o 
   0   6  11      935.36      946.71      9.05 o 
   1   6  11       51.24       48.17      3.83 o 
   2   6  11        1.96        3.05      1.05 o 
   3   6  11       13.22       12.58      1.87 o 
   4   6  11       18.97       15.60      2.40 o 
  -7   7  11        0.16        3.06      1.88 o 
  -6   7  11        8.85        9.45      1.85 o 
  -5   7  11       28.45       30.54      3.12 o 
  -4   7  11      931.48      970.50     29.24 o 
  -3   7  11      186.12      198.77      3.82 o 
  -2   7  11       13.83       12.11      1.33 o 
  -1   7  11      326.22      346.20      3.60 o 
   0   7  11      174.74      179.90      2.54 o 
   1   7  11      303.56      293.78      5.34 o 
   2   7  11        4.45        3.81      1.23 o 
   3   7  11        0.35        2.01      1.46 o 
   4   7  11        0.41        1.02      1.55 o 
  -7   8  11       34.23       36.49      6.55 o 
  -6   8  11      454.41      528.90     16.87 o 
  -5   8  11      108.20      107.50      9.68 o 
  -4   8  11      189.12      202.18      3.99 o 
  -3   8  11      245.18      276.08      5.21 o 
  -2   8  11       41.91       47.89      1.68 o 
  -1   8  11       90.01       81.77      1.94 o 
   0   8  11       53.69       61.05      3.17 o 
   1   8  11       56.20       53.09      3.19 o 
   2   8  11       20.45       21.31      5.31 o 
   3   8  11       11.97       12.49      2.42 o 
   4   8  11       28.56       25.86      4.27 o 
  -7   9  11      187.95      175.88     10.96 o 
  -6   9  11        0.11        1.45      1.49 o 
  -5   9  11        5.67        3.11      2.08 o 
  -4   9  11      749.58      810.78     15.18 o 
  -3   9  11       78.61       84.83      2.65 o 
  -2   9  11        3.88        6.10      1.10 o 
  -1   9  11        0.37       -0.03      1.11 o 
   0   9  11       75.32       85.96      4.84 o 
   1   9  11       10.01       10.11      2.47 o 
   2   9  11       22.50       23.67      4.61 o 
   3   9  11       41.78       41.28      7.22 o 
   4   9  11       36.12       34.58      5.86 o 
  -7  10  11        3.11        4.75      1.94 o 
  -6  10  11       27.03       25.75      4.47 o 
  -5  10  11        1.95        0.97      1.89 o 
  -4  10  11      606.38      663.01     17.29 o 
  -3  10  11      268.75      278.27     15.84 o 
  -2  10  11       83.76       87.66      1.60 o 
  -1  10  11        7.98        9.71      1.81 o 
   0  10  11      358.92      362.51      7.28 o 
   1  10  11       55.79       52.35      7.32 o 
   2  10  11      378.33      398.62      5.39 o 
   3  10  11       12.53       15.11      3.39 o 
   4  10  11       20.88       29.83      4.78 o 
  -7  11  11       76.11       64.22      6.79 o 
  -6  11  11        2.46        3.51      1.80 o 
  -5  11  11      172.50      175.93      8.15 o 
  -4  11  11      683.33      740.11     20.80 o 
  -3  11  11       43.76       43.16      3.31 o 
  -2  11  11       55.57       59.43      1.85 o 
  -1  11  11       19.04       15.38      2.74 o 
   0  11  11      206.23      205.39      3.52 o 
   1  11  11       13.19       16.77      2.78 o 
   2  11  11        8.70        9.63      2.48 o 
   3  11  11       32.17       27.10      4.21 o 
  -6  12  11      148.92      153.88      6.87 o 
  -5  12  11       61.37       63.96      5.03 o 
  -4  12  11      205.92      215.26      6.20 o 
  -3  12  11      160.96      158.07      4.05 o 
  -2  12  11        1.59        0.85      0.72 o 
  -1  12  11      162.52      148.66      3.18 o 
   0  12  11       56.90       48.55      3.11 o 
   1  12  11       41.48       33.09      4.71 o 
   2  12  11      414.81      465.36     10.97 o 
   3  12  11      166.13      141.20      6.55 o 
  -6  13  11       60.58       63.05      6.23 o 
  -5  13  11        6.10        4.69      1.48 o 
  -4  13  11      139.18      163.03      3.17 o 
  -3  13  11     1544.30     1691.61     36.41 o 
  -2  13  11      180.57      188.62      2.91 o 
  -1  13  11      237.18      237.15      3.27 o 
   0  13  11       56.64       49.89      6.86 o 
   1  13  11       21.19       17.85      3.11 o 
   2  13  11       13.27       18.28      3.30 o 
   3  13  11       37.76       50.26      7.73 o 
  -6  14  11        1.68        3.54      1.36 o 
  -5  14  11        8.65        6.67      1.78 o 
  -4  14  11       79.43       82.83      4.45 o 
  -3  14  11      542.82      596.58      8.10 o 
  -2  14  11       21.28       21.56      3.50 o 
  -1  14  11        9.95        5.54      2.10 o 
   0  14  11        0.39       -0.39      1.58 o 
   1  14  11       40.48       30.06      5.53 o 
   2  14  11       43.08       37.91      5.41 o 
  -5  15  11       14.55       12.34      2.59 o 
  -4  15  11       49.59       62.24      5.12 o 
  -3  15  11       27.19       28.61      6.41 o 
  -2  15  11       29.52       33.53      6.90 o 
  -1  15  11      256.83      259.51      5.75 o 
   0  15  11       73.33       61.94      5.32 o 
   1  15  11       97.32       99.96      6.15 o 
   2  15  11        1.20        3.74      1.46 o 
  -5  16  11       64.96       57.82      5.62 o 
  -4  16  11       25.92       25.97      5.89 o 
  -3  16  11      108.23      114.98      8.38 o 
  -2  16  11        9.89       10.30      3.64 o 
  -1  16  11        2.36       -0.55      2.26 o 
   0  16  11       61.73       51.14      5.36 o 
   1  16  11       27.80       27.15      4.81 o 
  -4  17  11       61.19       61.59      7.91 o 
  -3  17  11       84.20       77.80      6.98 o 
  -2  17  11        0.81       -0.36      1.77 o 
  -1  17  11       78.77       73.77      3.04 o 
   0  17  11       29.40       17.54      3.68 o 
   1  17  11       21.92       26.02      5.02 o 
  -3  18  11       62.38       79.54      9.07 o 
  -2  18  11       89.19       79.81      4.07 o 
  -1  18  11        3.68       -0.64      2.46 o 
   0  18  11       13.56       14.11      2.14 o 
  -6   0  12       55.18       58.64      4.84 o 
  -4   0  12      688.46      701.40     13.60 o 
  -2   0  12        6.69        9.85      2.69 o 
   0   0  12      409.06      345.51      3.38 o 
   2   0  12        0.85        3.22      1.18 o 
  -7   1  12      427.82      452.16      9.25 o 
  -6   1  12       12.29       15.42      3.85 o 
  -5   1  12       21.10       24.89      4.21 o 
  -4   1  12       10.19        9.53      2.20 o 
  -3   1  12      341.17      338.71     14.92 o 
  -2   1  12       11.59        8.75      1.31 o 
  -1   1  12      273.75      279.59      2.60 o 
   0   1  12      237.40      224.72      2.29 o 
   1   1  12       12.31       10.05      1.34 o 
   2   1  12       68.06       63.93      2.34 o 
   3   1  12       77.84       77.52      6.19 o 
   4   1  12        6.14        2.95      1.42 o 
  -7   2  12       19.39       23.10      5.25 o 
  -6   2  12      123.79      146.20      5.88 o 
  -5   2  12        7.00        6.63      2.08 o 
  -4   2  12      234.18      237.75      6.35 o 
  -3   2  12        6.92        8.71      2.05 o 
  -2   2  12      114.34      107.79      5.77 o 
  -1   2  12      156.06      146.16      3.01 o 
   0   2  12      414.46      421.59      7.71 o 
   1   2  12      101.24       93.61      3.18 o 
   2   2  12       26.80       26.08      4.70 o 
   3   2  12      109.53      105.62      2.92 o 
   4   2  12       32.67       38.29      7.97 o 
  -7   3  12      178.63      179.34      7.55 o 
  -6   3  12       24.30       32.59      7.19 o 
  -5   3  12       93.43       99.41      5.97 o 
  -4   3  12        6.07        6.70      2.06 o 
  -3   3  12       38.87       37.88      6.86 o 
  -2   3  12       34.71       32.30      3.03 o 
  -1   3  12      638.18      662.00     12.01 o 
   0   3  12     1564.44     1552.69     13.69 o 
   1   3  12       99.31       83.56      2.49 o 
   2   3  12      188.58      193.89      3.16 o 
   3   3  12       12.20        8.39      1.56 o 
   4   3  12       77.31       79.39     11.24 o 
  -7   4  12       12.69        8.28      2.48 o 
  -6   4  12       19.11       17.60      2.57 o 
  -5   4  12       44.10       41.40      8.80 o 
  -4   4  12        5.61        4.77      1.80 o 
  -3   4  12       91.16       88.78      2.10 o 
  -2   4  12        0.89        1.28      1.24 o 
  -1   4  12      761.08      809.03     13.34 o 
   0   4  12       78.46       57.68      2.71 o 
   1   4  12      243.19      200.99      3.19 o 
   2   4  12        6.58       10.33      2.57 o 
   3   4  12        9.42        7.97      1.87 o 
   4   4  12        0.02        0.11      2.16 o 
  -7   5  12       34.09       41.09      6.96 o 
  -6   5  12       38.91       37.58      7.12 o 
  -5   5  12       20.98       24.44      4.31 o 
  -4   5  12       69.61       67.56      6.69 o 
  -3   5  12        2.02        3.33      1.14 o 
  -2   5  12       13.76       11.66      1.89 o 
  -1   5  12      306.41      310.69      4.77 o 
   0   5  12      136.37      141.85      5.64 o 
   1   5  12      431.66      402.65      8.16 o 
   2   5  12       58.51       48.53      3.55 o 
   3   5  12       10.98        8.99      2.18 o 
   4   5  12       30.21       23.59      4.01 o 
  -7   6  12        4.65        6.52      2.54 o 
  -6   6  12       44.43       53.84      8.78 o 
  -5   6  12        5.25        2.40      1.95 o 
  -4   6  12       27.76       29.52      4.75 o 
  -3   6  12       31.12       37.32      3.57 o 
  -2   6  12        1.34        1.09      1.05 o 
  -1   6  12      540.49      534.55      7.77 o 
   0   6  12        4.82        2.28      0.88 o 
   1   6  12       11.20        6.53      1.58 o 
   2   6  12       93.07       89.97      4.48 o 
   3   6  12       23.59       20.45      3.98 o 
   4   6  12        0.84        0.95      1.39 o 
  -7   7  12      131.41      139.22      8.82 o 
  -6   7  12       90.72       86.08      4.25 o 
  -5   7  12        3.36        5.55      1.67 o 
  -4   7  12      223.44      232.11      3.90 o 
  -3   7  12      241.84      252.09      4.22 o 
  -2   7  12       59.00       57.04      3.54 o 
  -1   7  12      530.06      528.26      7.69 o 
   0   7  12     1264.18     1236.18     23.06 o 
   1   7  12      776.86      724.87      9.95 o 
   2   7  12       29.15       32.47      3.95 o 
   3   7  12        4.32        3.99      0.93 o 
  -7   8  12       75.17       73.55      5.28 o 
  -6   8  12       13.82       15.36      3.04 o 
  -5   8  12      124.45      126.23      7.54 o 
  -4   8  12      225.09      234.53      6.15 o 
  -3   8  12      159.89      177.92      4.91 o 
  -2   8  12       52.86       50.21      3.21 o 
  -1   8  12       26.52       29.72      6.20 o 
   0   8  12      110.38      104.24      4.00 o 
   1   8  12       14.02        6.67      1.54 o 
   2   8  12       22.28       16.57      2.67 o 
   3   8  12      130.58      129.15      5.11 o 
  -7   9  12        3.00        0.06      1.66 o 
  -6   9  12       66.59       53.97      9.44 o 
  -5   9  12       44.40       48.30      9.37 o 
  -4   9  12      282.05      294.95      6.03 o 
  -3   9  12        0.81        2.21      1.15 o 
  -2   9  12       21.21       24.81      4.44 o 
  -1   9  12      133.29      130.74      6.18 o 
   0   9  12       50.26       50.27      3.40 o 
   1   9  12        8.17        2.90      1.75 o 
   2   9  12       21.52       17.99      2.77 o 
   3   9  12      231.25      245.83      3.76 o 
  -6  10  12      450.64      472.30     31.52 o 
  -5  10  12      496.82      535.86      9.60 o 
  -4  10  12       45.28       45.13      3.24 o 
  -3  10  12      117.69      126.87      3.28 o 
  -2  10  12      109.04      113.12      4.82 o 
  -1  10  12      186.75      169.56      5.28 o 
   0  10  12        0.18        2.15      1.44 o 
   1  10  12       61.00       50.08      5.19 o 
   2  10  12      435.35      480.26      8.95 o 
   3  10  12      185.62      225.82      4.83 o 
  -6  11  12       79.61       82.93      9.79 o 
  -5  11  12       18.23       17.62      3.56 o 
  -4  11  12       14.49       14.92      4.07 o 
  -3  11  12       91.35       94.21      2.79 o 
  -2  11  12       37.73       44.31      4.41 o 
  -1  11  12       34.03       30.39      7.03 o 
   0  11  12      153.80      161.23      3.23 o 
   1  11  12        6.81        9.33      1.91 o 
   2  11  12      106.88      100.59      5.23 o 
   3  11  12      204.30      215.43      6.43 o 
  -6  12  12       51.84       52.32      5.68 o 
  -5  12  12       32.41       25.09      5.26 o 
  -4  12  12      688.75      767.64     19.79 o 
  -3  12  12      144.88      149.88      8.97 o 
  -2  12  12       16.34       14.47      2.74 o 
  -1  12  12        2.47        2.50      3.06 o 
   0  12  12      239.19      231.36      5.12 o 
   1  12  12       84.31       80.72      4.04 o 
   2  12  12       36.74       34.99      5.88 o 
  -5  13  12       35.45       35.65      2.87 o 
  -4  13  12       79.21       73.74      3.72 o 
  -3  13  12      689.59      706.09     31.62 o 
  -2  13  12        3.64        2.97      3.29 o 
  -1  13  12        3.15        5.56      2.16 o 
   0  13  12        1.38        1.76      1.67 o 
   1  13  12        3.90        5.13      1.38 o 
   2  13  12       82.27      100.69      4.08 o 
  -5  14  12        1.28        0.88      1.24 o 
  -4  14  12       83.94       80.04      7.21 o 
  -3  14  12      209.63      211.92      5.42 o 
  -2  14  12        2.60        2.89      1.52 o 
  -1  14  12      119.78      118.10      4.40 o 
   0  14  12       13.88       17.72      3.74 o 
   1  14  12       12.95       14.42      2.71 o 
  -4  15  12      258.17      271.53      9.67 o 
  -3  15  12       75.96       72.90      8.55 o 
  -2  15  12       13.30        7.61      2.43 o 
  -1  15  12        1.34        0.87      1.34 o 
   0  15  12      152.83      158.26      4.53 o 
   1  15  12       12.61        8.84      2.18 o 
  -4  16  12       27.57       22.07      4.51 o 
  -3  16  12       32.13       35.69      6.47 o 
  -2  16  12        4.38        2.25      1.50 o 
  -1  16  12       40.28       39.12      5.54 o 
   0  16  12       56.24       54.09      5.03 o 
  -3  17  12        9.63       12.32      3.08 o 
  -2  17  12        6.10        4.58      2.13 o 
  -1  17  12       36.01       29.37      7.48 o 
  -7   0  13      585.52      647.74      9.98 o 
  -5   0  13      144.25      150.91      6.07 o 
  -3   0  13       21.29       20.31      4.67 o 
  -1   0  13       56.45       66.47      2.95 o 
   1   0  13      359.19      376.65      6.63 o 
   3   0  13       43.92       59.38      7.97 o 
  -7   1  13        3.31        1.51      1.93 o 
  -6   1  13       39.61       31.96      5.80 o 
  -5   1  13        0.56       -0.44      2.41 o 
  -4   1  13       34.13       34.45      6.25 o 
  -3   1  13       85.30       80.33      3.81 o 
  -2   1  13       56.02       56.29      3.42 o 
  -1   1  13      200.39      205.80      5.77 o 
   0   1  13       71.46       66.38      2.62 o 
   1   1  13        0.37        1.53      1.00 o 
   2   1  13        9.00        7.47      1.84 o 
   3   1  13       23.34       21.25      5.10 o 
  -7   2  13        0.31        2.59      2.73 o 
  -6   2  13       88.70       92.46      5.23 o 
  -5   2  13      131.07      131.99      3.69 o 
  -4   2  13      232.16      219.06     14.31 o 
  -3   2  13      340.68      343.75      5.27 o 
  -2   2  13      134.16      145.07      2.93 o 
  -1   2  13      748.49      705.59     14.96 o 
   0   2  13      233.18      217.29      3.68 o 
   1   2  13       70.99       59.12      2.67 o 
   2   2  13        3.89        5.44      1.63 o 
   3   2  13        3.98        7.43      1.93 o 
  -7   3  13       88.94      102.89      4.94 o 
  -6   3  13      203.04      201.37      5.12 o 
  -5   3  13        0.02        4.01      1.45 o 
  -4   3  13       29.80       27.25      5.64 o 
  -3   3  13       85.07       77.73      4.61 o 
  -2   3  13       11.99       10.13      1.79 o 
  -1   3  13        1.86        2.82      1.18 o 
   0   3  13      570.46      575.93      6.62 o 
   1   3  13       15.25       14.00      2.71 o 
   2   3  13       53.53       46.53      2.96 o 
   3   3  13       14.86        6.67      1.90 o 
  -7   4  13      129.92      122.04     10.06 o 
  -6   4  13       15.08       20.29      3.61 o 
  -5   4  13       29.96       25.67      5.52 o 
  -4   4  13       90.50       86.15      5.58 o 
  -3   4  13       75.82       73.64      4.83 o 
  -2   4  13       86.13       84.30      3.05 o 
  -1   4  13      208.66      218.08      5.93 o 
   0   4  13      463.75      459.92      9.83 o 
   1   4  13       33.09       25.11      4.91 o 
   2   4  13       10.20        7.96      1.51 o 
   3   4  13       36.28       28.69      7.93 o 
  -7   5  13        5.38        4.61      2.40 o 
  -6   5  13       47.54       43.48      8.41 o 
  -5   5  13       33.89       37.92      6.01 o 
  -4   5  13        4.77        5.95      2.79 o 
  -3   5  13       33.40       25.39      6.78 o 
  -2   5  13      651.59      691.41     14.90 o 
  -1   5  13      238.02      244.54     14.60 o 
   0   5  13       17.60       16.95      3.89 o 
   1   5  13        0.38        1.94      1.11 o 
   2   5  13        3.30        3.57      1.22 o 
   3   5  13       12.23        6.47      2.07 o 
  -7   6  13       16.83       13.13      2.05 o 
  -6   6  13       59.90       52.83      8.18 o 
  -5   6  13       27.05       24.84      3.73 o 
  -4   6  13       21.54       27.16      4.23 o 
  -3   6  13       24.72       19.93      4.08 o 
  -2   6  13       59.60       68.69      4.39 o 
  -1   6  13       79.00       73.13      6.21 o 
   0   6  13       23.62       19.22      5.47 o 
   1   6  13       12.44       11.60      2.22 o 
   2   6  13        2.95        4.05      1.61 o 
   3   6  13       37.93       38.43      5.39 o 
  -6   7  13        3.84        2.15      1.90 o 
  -5   7  13        2.21        0.39      3.70 o 
  -4   7  13        0.39        1.43      2.00 o 
  -3   7  13      166.95      179.50      4.31 o 
  -2   7  13      489.10      511.47      9.89 o 
  -1   7  13      109.42      127.11      7.60 o 
   0   7  13      832.53      825.09     15.01 o 
   1   7  13        4.17        4.64      1.10 o 
   2   7  13        6.57        3.47      1.07 o 
   3   7  13       89.29       76.95      6.43 o 
  -6   8  13       37.45       29.92      6.20 o 
  -5   8  13        5.92        7.33      2.30 o 
  -4   8  13       87.48       86.60      7.06 o 
  -3   8  13       48.29       39.26      5.05 o 
  -2   8  13       90.94       88.65      4.14 o 
  -1   8  13       32.04       28.75      6.36 o 
   0   8  13       54.76       45.21      6.05 o 
   1   8  13       44.04       33.80      2.47 o 
   2   8  13      137.91      161.86      3.32 o 
  -6   9  13      358.11      390.79     15.04 o 
  -5   9  13       77.55       88.08      9.23 o 
  -4   9  13      276.51      297.84      6.27 o 
  -3   9  13       70.53       70.63      8.02 o 
  -2   9  13       46.06       47.19      4.41 o 
  -1   9  13        9.31        7.00      1.66 o 
   0   9  13      249.18      224.88      7.95 o 
   1   9  13        1.29        0.10      1.28 o 
   2   9  13       23.26       24.67      5.55 o 
  -6  10  13       66.19       61.95     12.08 o 
  -5  10  13      531.11      564.81     15.65 o 
  -4  10  13       20.48       15.23      5.65 o 
  -3  10  13       27.60       31.32      4.40 o 
  -2  10  13        7.83        4.32      2.35 o 
  -1  10  13        4.69        3.09      1.37 o 
   0  10  13        7.61        8.63      3.31 o 
   1  10  13       37.60       28.85      6.35 o 
   2  10  13      134.98      121.18      3.51 o 
  -5  11  13      104.22       93.33      7.58 o 
  -4  11  13       57.43       43.62     13.37 o 
  -3  11  13       39.32       36.97      3.55 o 
  -2  11  13      120.60      131.66      5.85 o 
  -1  11  13       60.57       46.52      9.59 o 
   0  11  13        0.01        1.97      0.83 o 
   1  11  13      161.47      164.32      7.43 o 
   2  11  13       13.46       10.94      2.18 o 
  -5  12  13        2.42        3.25      1.95 o 
  -4  12  13        5.69        2.76      2.45 o 
  -3  12  13       37.50       19.50      4.93 o 
  -2  12  13        5.08        5.06      2.71 o 
  -1  12  13       13.53        8.92      3.77 o 
   0  12  13       39.14       56.67      4.17 o 
   1  12  13       33.13       36.73      8.78 o 
  -5  13  13       51.73       48.15     18.83 o 
  -4  13  13        6.55        1.90      2.98 o 
  -3  13  13      633.62      720.01     47.39 o 
  -2  13  13      231.55      235.26     13.76 o 
  -1  13  13       22.38       17.10      4.84 o 
   0  13  13        8.77        9.51      2.12 o 
   1  13  13       75.82       95.90      5.02 o 
  -4  14  13       81.22       95.32     13.55 o 
  -3  14  13        9.65        9.00      2.71 o 
  -2  14  13      134.32      133.97     13.59 o 
  -1  14  13       77.96       65.12      9.23 o 
   0  14  13       40.98       29.03      7.62 o 
  -3  15  13       11.24       10.43      2.97 o 
  -2  15  13        1.62        1.95      1.96 o 
  -1  15  13       31.92       33.51      7.69 o 
  -6   0  14       42.72       37.09     10.06 o 
  -4   0  14        7.13        6.06      1.96 o 
  -2   0  14       21.82       28.45      6.64 o 
   2   0  14      273.81      279.09      8.41 o 
  -6   1  14      104.19      103.48      4.99 o 
  -5   1  14      149.67      149.67      4.15 o 
  -4   1  14        7.29        4.09      1.68 o 
  -3   1  14       73.66       70.98      3.61 o 
  -2   1  14      250.42      231.32      3.87 o 
  -1   1  14        1.17        1.04      1.75 o 
   0   1  14      416.85      393.99      7.58 o 
   1   1  14        7.75        4.77      2.01 o 
   2   1  14      127.63      128.75      4.39 o 
  -6   2  14       24.90       22.13      5.62 o 
  -5   2  14       31.74       33.21      4.33 o 
  -4   2  14        5.96        5.69      3.01 o 
  -3   2  14       69.37       69.58      2.89 o 
  -2   2  14       13.07       11.65      2.23 o 
  -1   2  14      608.52      589.14     10.32 o 
   0   2  14      185.36      182.58      4.88 o 
   1   2  14       14.18       11.64      2.80 o 
   2   2  14        9.49        9.46      2.54 o 
  -6   3  14       54.23       43.76      5.40 o 
  -5   3  14       13.99       14.90      2.68 o 
  -4   3  14        8.55        6.93      2.02 o 
  -3   3  14      193.57      204.33      5.04 o 
  -2   3  14      763.26      788.39     14.05 o 
  -1   3  14        0.01       -0.73      2.81 o 
   0   3  14       41.62       43.60      3.89 o 
   1   3  14        0.00        1.92      1.01 o 
   2   3  14        0.79        1.43      1.19 o 
  -6   4  14       34.65       32.89      5.48 o 
  -5   4  14       40.28       44.27      9.41 o 
  -4   4  14      184.55      195.19      4.14 o 
  -3   4  14      178.15      192.29      5.77 o 
  -2   4  14       68.85       72.06      3.23 o 
  -1   4  14       56.31       49.97      5.96 o 
   0   4  14       27.99       26.03      2.78 o 
   1   4  14       18.48       16.25      3.87 o 
   2   4  14       58.10       53.33      3.76 o 
  -6   5  14       26.78       22.45      2.88 o 
  -5   5  14        0.19        1.55      1.64 o 
  -4   5  14       85.50       75.73      4.49 o 
  -3   5  14      798.99      832.13     26.23 o 
  -2   5  14      526.76      499.39      9.64 o 
  -1   5  14      466.38      430.31     10.93 o 
   0   5  14      148.89      138.36      5.79 o 
   1   5  14        0.87        0.56      1.79 o 
   2   5  14        0.96        0.60      0.96 o 
  -6   6  14        0.29        2.28      2.95 o 
  -5   6  14       24.23       22.14      3.83 o 
  -4   6  14        0.10        0.49      1.67 o 
  -3   6  14      223.56      231.15     13.17 o 
  -2   6  14       47.41       50.39     16.36 o 
  -1   6  14        8.30        4.40      2.25 o 
   0   6  14       62.96       50.50      6.15 o 
   1   6  14       18.15       15.25      4.09 o 
   2   6  14       34.25       22.68      6.09 o 
  -6   7  14      157.33      154.52      6.63 o 
  -5   7  14      121.21      117.11      3.62 o 
  -4   7  14      371.51      403.72     28.18 o 
  -3   7  14      158.03      148.17     10.86 o 
  -2   7  14      184.64      187.28      5.98 o 
  -1   7  14       73.11       66.18     10.65 o 
   0   7  14        1.43        1.77      1.10 o 
   1   7  14        9.35        5.91      1.71 o 
   2   7  14        1.48        0.98      3.74 o 
  -5   8  14      172.37      177.82     10.99 o 
  -4   8  14       35.67       33.71      6.81 o 
  -3   8  14      335.76      356.82      9.69 o 
  -2   8  14       99.67      110.06      4.68 o 
  -1   8  14      102.55       82.96      3.25 o 
   0   8  14      122.13      110.20      3.90 o 
   1   8  14       98.81       90.00      5.39 o 
  -5   9  14      269.98      293.64      5.24 o 
  -4   9  14       91.38      102.20      6.09 o 
  -3   9  14       44.58       39.60     11.01 o 
  -2   9  14       13.47        9.76      5.27 o 
  -1   9  14        3.26        3.79      1.84 o 
   0   9  14      357.33      359.06     10.69 o 
   1   9  14        4.85        3.90      2.70 o 
  -5  10  14        0.03        0.16      2.61 o 
  -4  10  14      212.28      215.21      9.63 o 
  -3  10  14       74.78       72.37      4.75 o 
  -2  10  14        8.10        3.95      2.80 o 
  -1  10  14       11.79        9.47      2.42 o 
   0  10  14       16.38       12.83      3.85 o 
   1  10  14       11.13       10.59      3.61 o 
  -4  11  14       62.97       72.56     13.91 o 
  -3  11  14      188.63      163.44      7.10 o 
  -2  11  14       13.65       14.02      3.99 o 
  -1  11  14        4.72        4.91      2.56 o 
   0  11  14       83.80       63.45      8.24 o 
  -4  12  14       22.23       25.92      8.64 o 
  -3  12  14       35.72       32.26      8.89 o 
  -2  12  14       12.86        9.87      3.24 o 
  -1  12  14      136.61      129.67      5.43 o 
   0  12  14       19.40       15.60      4.69 o 
  -3  13  14        7.40        9.31      4.83 o 
  -2  13  14       20.69       15.33      2.85 o 
  -1  13  14       14.50        9.11      3.54 o 
  -5   0  15       92.65       87.57     11.33 o 
  -3   0  15      279.43      283.21      7.06 o 
  -6   1  15       77.04       74.58      6.53 o 
  -5   1  15        1.35        2.61      1.96 o 
  -4   1  15        5.02        2.28      2.81 o 
  -3   1  15        0.27        0.33      1.77 o 
  -2   1  15        3.54        1.65      1.03 o 
  -1   1  15        3.05        2.30      2.16 o 
  -5   2  15       20.30       18.58      4.34 o 
  -4   2  15       22.43       26.55      4.25 o 
  -3   2  15       87.28       75.93      4.22 o 
  -2   2  15      140.69      129.25      4.69 o 
  -1   2  15        4.55        3.41      2.29 o 
  -5   3  15        2.69        3.81      1.79 o 
  -4   3  15       42.26       36.99      7.16 o 
  -3   3  15       46.42       43.48      7.03 o 
  -2   3  15        1.14        3.69      1.86 o 
  -1   3  15      238.96      206.44      9.18 o 
   0   3  15       13.21       11.24      3.17 o 
  -5   4  15        4.08        1.12      2.92 o 
  -4   4  15        1.11        2.42      1.65 o 
  -3   4  15        3.69        2.22      1.80 o 
  -2   4  15      413.16      376.60     15.62 o 
  -1   4  15      255.38      253.24      6.60 o 
   0   4  15      157.50      158.59      5.71 o 
  -5   5  15       17.88       15.23      3.13 o 
  -4   5  15      744.05      810.68     22.97 o 
  -3   5  15       64.65       57.51     13.22 o 
  -2   5  15       15.04       13.27      4.01 o 
  -1   5  15      106.42      104.03      4.38 o 
   0   5  15       73.93       76.03      8.96 o 
  -5   6  15       19.17       16.85      3.51 o 
  -4   6  15       11.87        6.68      1.99 o 
  -3   6  15       16.35       11.74      4.70 o 
  -2   6  15       73.20       76.34      6.96 o 
  -1   6  15      827.91      808.66     21.47 o 
   0   6  15        4.47        8.91      3.51 o 
  -5   7  15        0.71        0.82      1.39 o 
  -4   7  15       78.86       68.61     14.35 o 
  -3   7  15       36.35       28.62     10.81 o 
  -2   7  15       36.65       33.63      9.54 o 
  -1   7  15       11.46       12.46      6.04 o 
   0   7  15       61.37       32.56     15.13 o 
  -4   8  15      138.13      117.73     13.65 o 
  -3   8  15       39.55       33.94     11.44 o 
  -2   8  15        0.40        2.30      1.62 o 
  -1   8  15       53.52       40.76     15.25 o 
   0   8  15       21.71       15.33      8.44 o 
  -4   9  15       19.80       17.82      5.58 o 
  -3   9  15        0.86        2.85      3.08 o 
  -2   9  15        2.95        2.01      1.96 o 
  -1   9  15       28.41       22.26      6.87 o 
  -3  10  15        4.91        6.19      2.53 o 
  -2  10  15       59.12       51.23      7.93 o 
  -1  10  15       43.29       27.39     11.83 o 
  -4   0  16       10.36        5.66      2.36 o 
  -4   1  16       52.46       47.65      7.18 o 
  -3   1  16       15.98       11.63      2.28 o 
  -2   1  16        7.31        3.82      2.06 o 
  -4   2  16       90.20       88.73      6.57 o 
  -3   2  16       89.79       85.06      4.56 o 
  -2   2  16        9.55        6.74      2.14 o 
  -4   3  16       51.25       46.72      9.51 o 
  -3   3  16       18.79       20.71      4.32 o 
  -2   3  16        7.41        5.75      3.33 o 
  -4   4  16       85.68       82.04     20.16 o 
  -3   4  16      173.50      169.86      5.72 o 
  -2   4  16       23.07       13.11      6.36 o 
  -1   4  16       82.28       77.94      3.94 o 
  -3   5  16       59.93       46.45      9.02 o 
  -2   5  16       28.18       18.91      5.98 o 
  -1   5  16        3.70        3.22      3.21 o 
  -3   6  16        2.06        0.10      3.08 o 
  -2   6  16        0.90        3.64      1.79 o 
                                                 
